# Supplementary material for: trans-Bis[4-amino-3,5-bis­(2-pyrid­yl)-4H-1,2,4-triazole-κN 3]diaqua­cobalt(II) bis­(3-carb­oxy-5-nitro­benzoate)
Source: Acta Crystallogr Sect E Struct Rep Online. 2011 Sep 14;67(Pt 10):m1344–5. doi: 10.1107/S1600536811035446 (PMC3201337; doi:10.1107/S1600536811035446)
Supplement: Supplementary file 1 [file e-67-m1344-sup1.cif]

##############################################################################
#                                                                            #
# This CIF contains the data in a paper accepted for publication in          #
# Acta Crystallographica Section E. It conforms to the requirements of       #
# Notes for Authors for Acta Crystallographica Section E, and has been       #
# peer reviewed under the auspices of the IUCr Commission on Journals.       #
#                                                                            #
# Full details of the Crystallographic Information File format               #
# are given in the paper "The Crystallographic Information File (CIF):       #
# a New Standard Archive File for Crystallography" by S. R. Hall, F. H.      #
# Allen and I. D. Brown [Acta Cryst. (1991), A47, 655-685].                  #
#                                                                            #
# The current version of the core CIF dictionary is obtainable from          #
# ftp://ftp.iucr.org/pub/cif_core.dic.                                       #
#                                                                            #
# Software is freely available for graphical display of the structure(s)     #
# in this CIF. For information consult the CIF software page                 #
# http://www.iucr.org/resources/cif/software.                                #
#                                                                            #
# This file may be used for bona fide research purposes within the           #
# scientific community so long as proper attribution is given to the journal # 
# article from which it was obtained.                                        #
#                                                                            #
##############################################################################
data_I
_audit_creation_method     SHELXL-97
_chemical_name_systematic
;
<i>trans</i>-Bis[4-amino-3,5-bis(2-pyridyl)-4<i>H</i>-1,2,4-triazole-
\k<i>N</i>^3^]diaquacobalt(II) bis(3-carboxy-5-nitrobenzoate)
;
_chemical_name_common     ?
_chemical_formula_moiety     'C24 H24 Co N12 O2 2+, 2(C8 H4 N O6 -)'
_chemical_formula_sum     'C40 H32 Co N14 O14'
_chemical_formula_iupac     '[Co (C12 H10 N6)2 (H2 O)2] (C8 H4 N O6)2'
_chemical_formula_weight     991.73
_chemical_melting_point     ?
_symmetry_cell_setting     triclinic
_symmetry_space_group_name_H-M     'P -1'
_symmetry_space_group_name_hall     '-P 1'
loop_
    _symmetry_equiv_pos_as_xyz
    'x, y, z'
    '-x, -y, -z'
_cell_length_a     7.589(3)
_cell_length_b     16.104(6)
_cell_length_c     18.256(6)
_cell_angle_alpha     74.739(6)
_cell_angle_beta     86.435(6)
_cell_angle_gamma     88.619(6)
_cell_volume     2148.4(13)
_cell_formula_units_Z     2
_cell_measurement_reflns_used     2949
_cell_measurement_theta_min     2.30
_cell_measurement_theta_max     27.75
_cell_measurement_temperature     296(2)
_exptl_crystal_description     block
_exptl_crystal_colour     red
_exptl_crystal_size_max     0.28
_exptl_crystal_size_mid     0.20
_exptl_crystal_size_min     0.10
_exptl_crystal_density_diffrn     1.533
_exptl_crystal_density_meas     ?
_exptl_crystal_density_method     'not measured'
_exptl_crystal_F_000     1018
_exptl_absorpt_coefficient_mu     0.486
_exptl_absorpt_correction_type     multi-scan
_exptl_absorpt_process_details     '(SADABS; Sheldrick, 1996)'
_exptl_absorpt_correction_T_min     0.8760
_exptl_absorpt_correction_T_max     0.9530
_exptl_special_details     ?
_diffrn_ambient_temperature     296(2)
_diffrn_radiation_type     MoK\a
_diffrn_radiation_wavelength     0.71073
_diffrn_radiation_source     'fine-focus sealed tube'
_diffrn_radiation_monochromator     graphite
_diffrn_measurement_device_type     'Bruker SMART CCD area-detector'
_diffrn_measurement_method     '\f and \w'
_diffrn_detector_area_resol_mean     ?
_diffrn_reflns_number     11079
_diffrn_reflns_av_R_equivalents     0.0202
_diffrn_reflns_av_sigmaI/netI     0.0416
_diffrn_reflns_theta_min     1.50
_diffrn_reflns_theta_max     25.03
_diffrn_reflns_theta_full     25.03
_diffrn_measured_fraction_theta_max     0.995
_diffrn_measured_fraction_theta_full     0.995
_diffrn_reflns_limit_h_min     -9
_diffrn_reflns_limit_h_max     9
_diffrn_reflns_limit_k_min     -19
_diffrn_reflns_limit_k_max     14
_diffrn_reflns_limit_l_min     -21
_diffrn_reflns_limit_l_max     16
_diffrn_standards_number     ?
_diffrn_standards_interval_count     ?
_diffrn_standards_interval_time     ?
_diffrn_standards_decay_%     ?
_refine_special_details
;
Refinement of <i>F</i>^2^ against ALL reflections. The weighted <i>R</i>-factor
<i>wR</i> and goodness of fit <i>S</i> are based on <i>F</i>^2^, conventional
<i>R</i>-factors <i>R</i> are based on <i>F</i>, with <i>F</i> set to zero for
negative <i>F</i>^2^. The threshold expression of <i>F</i>^2^ >
\s(<i>F</i>^2^) is used only for calculating <i>R</i>-factors(gt) <i>etc</i>.
and is not relevant to the choice of reflections for refinement.
<i>R</i>-factors based on <i>F</i>^2^ are statistically about twice as large
as those based on <i>F</i>, and <i>R</i>- factors based on ALL data will be
even larger.
;
_reflns_number_total     7532
_reflns_number_gt     5560
_reflns_threshold_expression     I>2\s(I)
_refine_ls_structure_factor_coef     Fsqd
_refine_ls_matrix_type     full
_refine_ls_R_factor_all     0.0602
_refine_ls_R_factor_gt     0.0392
_refine_ls_wR_factor_gt     0.0868
_refine_ls_wR_factor_ref     0.0976
_refine_ls_goodness_of_fit_ref     1.030
_refine_ls_restrained_S_all     1.030
_refine_ls_number_reflns     7532
_refine_ls_number_parameters     624
_refine_ls_number_restraints     0
_refine_ls_hydrogen_treatment     constr
_refine_ls_weighting_scheme     calc
_refine_ls_weighting_details
         'calc w=1/[\s^2^(Fo^2^)+(0.0395P)^2^+0.4823P] where P=(Fo^2^+2Fc^2^)/3'
_atom_sites_solution_hydrogens     geom
_atom_sites_solution_primary     direct
_atom_sites_solution_secondary     difmap
_refine_ls_shift/su_max     0.001
_refine_ls_shift/su_mean     0.000
_refine_diff_density_max     0.192
_refine_diff_density_min     -0.280
_refine_ls_extinction_method     none
_refine_ls_extinction_coef     ?
loop_
    _atom_type_symbol
    _atom_type_description
    _atom_type_scat_dispersion_real
    _atom_type_scat_dispersion_imag
    _atom_type_scat_source
    'C' 'C' 0.0033 0.0016
                         'International Tables Vol C Tables 4.2.6.8 and 6.1.1.4'
    'H' 'H' 0.0000 0.0000
                         'International Tables Vol C Tables 4.2.6.8 and 6.1.1.4'
    'N' 'N' 0.0061 0.0033
                         'International Tables Vol C Tables 4.2.6.8 and 6.1.1.4'
    'O' 'O' 0.0106 0.0060
                         'International Tables Vol C Tables 4.2.6.8 and 6.1.1.4'
    'Co' 'Co' 0.3494 0.9721
                         'International Tables Vol C Tables 4.2.6.8 and 6.1.1.4'
_computing_data_collection     'SMART (Bruker, 2007)'
_computing_cell_refinement     'SAINT (Bruker, 2007)'
_computing_data_reduction     'SAINT (Bruker, 2007)'
_computing_structure_solution     'SHELXS97 (Sheldrick, 2008)'
_computing_structure_refinement     'SHELXL97 (Sheldrick, 2008)'
_computing_molecular_graphics     'DIAMOND (Brandenburg, 1999)'
_computing_publication_material     'SHELXTL (Sheldrick, 2008)'
loop_
    _atom_site_type_symbol
    _atom_site_label
    _atom_site_fract_x
    _atom_site_fract_y
    _atom_site_fract_z
    _atom_site_U_iso_or_equiv
    _atom_site_adp_type
    _atom_site_calc_flag
    _atom_site_refinement_flags
    _atom_site_occupancy
    _atom_site_symmetry_multiplicity
    _atom_site_disorder_assembly
    _atom_site_disorder_group
    Co Co1 0.32405(4) 0.25256(2) 0.003809(17) 0.03888(11) Uani d . 1 1 . .
    O O1 0.0507(2) 0.25767(13) 0.00518(10) 0.0705(6) Uani d . 1 1 . .
    H H1A -0.0100 0.2350 0.0460 0.106 Uiso d R 1 1 . .
    H H1B -0.0016 0.2660 -0.0360 0.106 Uiso d R 1 1 . .
    O O2 0.5949(2) 0.24725(11) 0.00307(9) 0.0518(5) Uani d . 1 1 . .
    H H2A 0.6592 0.2653 -0.0376 0.078 Uiso d R 1 1 . .
    H H2B 0.6501 0.2252 0.0428 0.078 Uiso d R 1 1 . .
    O O3 0.3001(3) 0.09926(13) 0.66872(12) 0.0740(6) Uani d . 1 1 . .
    O O4 0.1421(4) 0.06414(13) 0.77892(13) 0.0909(8) Uani d . 1 1 . .
    H H4 0.1844 0.0163 0.7811 0.136 Uiso calc R 1 1 . .
    O O5 -0.1561(2) 0.27405(11) 0.88632(9) 0.0490(4) Uani d . 1 1 . .
    O O6 -0.1783(2) 0.41069(11) 0.82107(10) 0.0549(5) Uani d . 1 1 . .
    O O7 0.1480(5) 0.49569(17) 0.57118(15) 0.1329(13) Uani d . 1 1 . .
    O O8 0.2199(4) 0.40024(17) 0.51197(12) 0.1040(9) Uani d . 1 1 . .
    O O9 0.8068(2) 0.20782(13) 0.11969(10) 0.0588(5) Uani d . 1 1 . .
    O O10 0.7215(3) 0.08548(11) 0.20111(12) 0.0630(5) Uani d . 1 1 . .
    O O11 0.8256(4) 0.04771(19) 0.47188(14) 0.1199(11) Uani d . 1 1 . .
    O O12 0.9545(4) 0.14525(16) 0.50898(13) 0.0921(8) Uani d . 1 1 . .
    O O13 1.1457(3) 0.41543(12) 0.32180(12) 0.0784(7) Uani d . 1 1 . .
    O O14 1.0360(3) 0.43935(12) 0.20838(11) 0.0710(6) Uani d . 1 1 . .
    H H14 1.0747 0.4877 0.2033 0.106 Uiso calc R 1 1 . .
    N N1 0.3044(3) 0.11527(13) 0.02363(11) 0.0445(5) Uani d . 1 1 . .
    N N2 0.3197(3) 0.20794(12) 0.12305(11) 0.0403(5) Uani d . 1 1 . .
    N N3 0.3485(3) 0.24343(13) 0.18211(11) 0.0430(5) Uani d . 1 1 . .
    N N4 0.3396(3) 0.10213(12) 0.22488(11) 0.0425(5) Uani d . 1 1 . .
    N N5 0.3586(3) 0.01656(13) 0.27045(12) 0.0587(6) Uani d . 1 1 . .
    H H5A 0.3185 0.0197 0.3165 0.088 Uiso d R 1 1 . .
    H H5B 0.4753 0.0095 0.2701 0.088 Uiso d R 1 1 . .
    N N6 0.3598(3) 0.11979(15) 0.37782(12) 0.0578(6) Uani d . 1 1 . .
    N N7 0.3113(3) 0.39029(13) -0.01663(11) 0.0435(5) Uani d . 1 1 . .
    N N8 0.3581(3) 0.29661(12) -0.11590(11) 0.0405(5) Uani d . 1 1 . .
    N N9 0.4189(3) 0.25979(12) -0.17272(11) 0.0419(5) Uani d . 1 1 . .
    N N10 0.4397(3) 0.40093(12) -0.21353(11) 0.0417(5) Uani d . 1 1 . .
    N N11 0.4862(3) 0.48528(13) -0.25670(12) 0.0574(6) Uani d . 1 1 . .
    H H11A 0.4741 0.4837 -0.3045 0.086 Uiso d R 1 1 . .
    H H11B 0.6006 0.4887 -0.2499 0.086 Uiso d R 1 1 . .
    N N12 0.5556(3) 0.38292(15) -0.36183(12) 0.0589(6) Uani d . 1 1 . .
    N N13 0.1622(4) 0.42141(19) 0.56753(15) 0.0786(8) Uani d . 1 1 . .
    N N14 0.8956(4) 0.11715(18) 0.45993(15) 0.0692(7) Uani d . 1 1 . .
    C C1 0.2857(4) 0.07359(17) -0.02980(16) 0.0555(7) Uani d . 1 1 . .
    H H1 0.2917 0.1051 -0.0805 0.067 Uiso calc R 1 1 . .
    C C2 0.2577(4) -0.01403(18) -0.01325(17) 0.0629(8) Uani d . 1 1 . .
    H H2 0.2468 -0.0412 -0.0518 0.075 Uiso calc R 1 1 . .
    C C3 0.2464(4) -0.05991(19) 0.06188(18) 0.0680(9) Uani d . 1 1 . .
    H H3 0.2267 -0.1189 0.0748 0.082 Uiso calc R 1 1 . .
    C C4 0.2644(4) -0.01838(17) 0.11821(16) 0.0583(8) Uani d . 1 1 . .
    H H4A 0.2565 -0.0488 0.1692 0.070 Uiso calc R 1 1 . .
    C C5 0.2940(3) 0.06877(16) 0.09748(14) 0.0427(6) Uani d . 1 1 . .
    C C6 0.3153(3) 0.12378(15) 0.14923(13) 0.0399(6) Uani d . 1 1 . .
    C C7 0.3618(3) 0.17853(16) 0.24301(13) 0.0408(6) Uani d . 1 1 . .
    C C8 0.3936(3) 0.18816(17) 0.31903(14) 0.0443(6) Uani d . 1 1 . .
    C C9 0.3847(4) 0.1292(2) 0.44718(16) 0.0693(9) Uani d . 1 1 . .
    H H9 0.3638 0.0822 0.4888 0.083 Uiso calc R 1 1 . .
    C C10 0.4392(4) 0.2042(2) 0.46033(17) 0.0708(9) Uani d . 1 1 . .
    H H10 0.4538 0.2077 0.5096 0.085 Uiso calc R 1 1 . .
    C C11 0.4718(4) 0.2738(2) 0.39973(18) 0.0692(9) Uani d . 1 1 . .
    H H11 0.5076 0.3256 0.4072 0.083 Uiso calc R 1 1 . .
    C C12 0.4506(4) 0.26606(18) 0.32698(16) 0.0546(7) Uani d . 1 1 . .
    H H12 0.4740 0.3120 0.2847 0.066 Uiso calc R 1 1 . .
    C C13 0.2701(4) 0.43301(18) 0.03589(16) 0.0558(7) Uani d . 1 1 . .
    H H13 0.2541 0.4018 0.0865 0.067 Uiso calc R 1 1 . .
    C C14 0.2502(4) 0.52099(18) 0.01830(17) 0.0616(8) Uani d . 1 1 . .
    H H14A 0.2224 0.5487 0.0563 0.074 Uiso calc R 1 1 . .
    C C15 0.2721(4) 0.56709(18) -0.05627(17) 0.0629(8) Uani d . 1 1 . .
    H H15 0.2591 0.6267 -0.0695 0.075 Uiso calc R 1 1 . .
    C C16 0.3139(4) 0.52431(16) -0.11160(16) 0.0544(7) Uani d . 1 1 . .
    H H16 0.3289 0.5545 -0.1625 0.065 Uiso calc R 1 1 . .
    C C17 0.3327(3) 0.43628(15) -0.08981(14) 0.0410(6) Uani d . 1 1 . .
    C C18 0.3730(3) 0.38062(15) -0.14064(13) 0.0397(6) Uani d . 1 1 . .
    C C19 0.4689(3) 0.32364(15) -0.23130(13) 0.0396(6) Uani d . 1 1 . .
    C C20 0.5518(3) 0.31336(17) -0.30288(14) 0.0451(6) Uani d . 1 1 . .
    C C21 0.6397(4) 0.3751(2) -0.42676(17) 0.0722(9) Uani d . 1 1 . .
    H H21 0.6454 0.4230 -0.4685 0.087 Uiso calc R 1 1 . .
    C C22 0.7174(4) 0.3000(2) -0.43443(18) 0.0730(9) Uani d . 1 1 . .
    H H22 0.7764 0.2976 -0.4800 0.088 Uiso calc R 1 1 . .
    C C23 0.7071(4) 0.2286(2) -0.37412(17) 0.0649(8) Uani d . 1 1 . .
    H H23 0.7565 0.1767 -0.3786 0.078 Uiso calc R 1 1 . .
    C C24 0.6227(4) 0.23449(18) -0.30664(15) 0.0530(7) Uani d . 1 1 . .
    H H24 0.6135 0.1868 -0.2648 0.064 Uiso calc R 1 1 . .
    C C25 0.1314(3) 0.20759(15) 0.70810(14) 0.0436(6) Uani d . 1 1 . .
    C C26 0.0370(3) 0.22969(15) 0.76796(14) 0.0412(6) Uani d . 1 1 . .
    H H26 0.0116 0.1874 0.8128 0.049 Uiso calc R 1 1 . .
    C C27 -0.0203(3) 0.31364(15) 0.76225(13) 0.0362(5) Uani d . 1 1 . .
    C C28 0.0197(3) 0.37651(16) 0.69598(14) 0.0450(6) Uani d . 1 1 . .
    H H28 -0.0162 0.4332 0.6911 0.054 Uiso calc R 1 1 . .
    C C29 0.1143(4) 0.35339(17) 0.63703(14) 0.0489(7) Uani d . 1 1 . .
    C C30 0.1688(3) 0.27040(17) 0.64131(15) 0.0493(7) Uani d . 1 1 . .
    H H30 0.2295 0.2567 0.6002 0.059 Uiso calc R 1 1 . .
    C C31 0.1993(4) 0.11865(17) 0.71484(17) 0.0548(7) Uani d . 1 1 . .
    C C32 -0.1256(3) 0.33493(16) 0.82824(14) 0.0389(6) Uani d . 1 1 . .
    C C33 0.9871(3) 0.30328(15) 0.29271(14) 0.0444(6) Uani d . 1 1 . .
    C C34 0.9275(3) 0.27180(15) 0.23500(14) 0.0432(6) Uani d . 1 1 . .
    H H34 0.9331 0.3068 0.1855 0.052 Uiso calc R 1 1 . .
    C C35 0.8596(3) 0.18940(15) 0.24922(14) 0.0400(6) Uani d . 1 1 . .
    C C36 0.8506(3) 0.13782(17) 0.32355(15) 0.0497(7) Uani d . 1 1 . .
    H H36 0.8057 0.0824 0.3349 0.060 Uiso calc R 1 1 . .
    C C37 0.9101(4) 0.17082(17) 0.38024(15) 0.0499(7) Uani d . 1 1 . .
    C C38 0.9792(3) 0.25185(17) 0.36690(15) 0.0490(7) Uani d . 1 1 . .
    H H38 1.0194 0.2716 0.4063 0.059 Uiso calc R 1 1 . .
    C C39 1.0643(4) 0.39134(17) 0.27698(17) 0.0526(7) Uani d . 1 1 . .
    C C40 0.7929(3) 0.15776(16) 0.18499(15) 0.0442(6) Uani d . 1 1 . .
loop_
    _atom_site_aniso_label
    _atom_site_aniso_U_11
    _atom_site_aniso_U_22
    _atom_site_aniso_U_33
    _atom_site_aniso_U_12
    _atom_site_aniso_U_13
    _atom_site_aniso_U_23
    Co1 0.0385(2) 0.0391(2) 0.0386(2) -0.00531(14) 0.00514(14) -0.01071(15)
    O1 0.0373(11) 0.1106(18) 0.0502(11) -0.0070(11) 0.0047(9) 0.0014(11)
    O2 0.0393(10) 0.0708(13) 0.0427(10) -0.0064(9) 0.0047(8) -0.0113(9)
    O3 0.0879(16) 0.0578(13) 0.0753(14) 0.0140(11) 0.0214(12) -0.0227(11)
    O4 0.122(2) 0.0407(12) 0.0971(17) 0.0092(13) 0.0482(15) -0.0090(12)
    O5 0.0532(11) 0.0453(10) 0.0435(10) -0.0056(8) 0.0115(8) -0.0058(9)
    O6 0.0667(13) 0.0356(10) 0.0636(12) -0.0036(9) 0.0135(10) -0.0186(9)
    O7 0.197(3) 0.0594(17) 0.105(2) 0.0189(18) 0.081(2) 0.0223(15)
    O8 0.141(2) 0.105(2) 0.0485(13) 0.0234(17) 0.0284(14) 0.0012(13)
    O9 0.0566(12) 0.0688(13) 0.0479(11) -0.0180(10) 0.0014(9) -0.0090(10)
    O10 0.0648(13) 0.0362(11) 0.0874(14) -0.0081(9) -0.0061(11) -0.0140(10)
    O11 0.155(3) 0.095(2) 0.0825(18) -0.050(2) -0.0184(17) 0.0320(15)
    O12 0.134(2) 0.0888(18) 0.0489(13) 0.0098(16) 0.0052(14) -0.0129(13)
    O13 0.113(2) 0.0464(12) 0.0803(15) -0.0072(12) -0.0306(14) -0.0186(11)
    O14 0.0987(17) 0.0460(12) 0.0657(13) -0.0224(12) -0.0148(12) -0.0059(10)
    N1 0.0454(13) 0.0440(12) 0.0467(13) -0.0119(10) 0.0052(10) -0.0173(10)
    N2 0.0423(12) 0.0380(12) 0.0401(11) -0.0030(9) 0.0062(9) -0.0113(9)
    N3 0.0472(13) 0.0427(12) 0.0395(12) 0.0007(10) 0.0047(9) -0.0134(10)
    N4 0.0466(13) 0.0363(12) 0.0416(12) -0.0001(9) 0.0017(9) -0.0058(9)
    N5 0.0764(17) 0.0393(13) 0.0539(14) -0.0019(12) -0.0054(12) -0.0002(11)
    N6 0.0599(16) 0.0653(16) 0.0443(13) -0.0069(12) 0.0016(11) -0.0082(12)
    N7 0.0479(13) 0.0421(12) 0.0423(12) 0.0003(10) 0.0026(10) -0.0155(10)
    N8 0.0449(12) 0.0374(12) 0.0410(11) -0.0064(9) 0.0028(9) -0.0144(9)
    N9 0.0488(13) 0.0406(12) 0.0387(11) -0.0074(10) 0.0018(10) -0.0151(10)
    N10 0.0480(13) 0.0378(12) 0.0371(11) -0.0074(9) 0.0005(9) -0.0062(9)
    N11 0.0755(17) 0.0397(13) 0.0511(13) -0.0097(11) 0.0071(12) -0.0026(10)
    N12 0.0663(16) 0.0633(16) 0.0439(13) -0.0107(13) 0.0083(12) -0.0098(12)
    N13 0.092(2) 0.070(2) 0.0559(17) 0.0133(16) 0.0256(15) 0.0075(15)
    N14 0.0735(19) 0.0643(18) 0.0576(17) 0.0040(15) 0.0055(14) 0.0029(15)
    C1 0.0662(19) 0.0500(17) 0.0531(16) -0.0129(14) 0.0030(14) -0.0189(14)
    C2 0.074(2) 0.0546(18) 0.068(2) -0.0172(15) 0.0070(16) -0.0311(16)
    C3 0.083(2) 0.0444(17) 0.080(2) -0.0195(15) 0.0135(18) -0.0247(16)
    C4 0.074(2) 0.0392(16) 0.0591(18) -0.0116(14) 0.0092(15) -0.0109(14)
    C5 0.0396(14) 0.0415(14) 0.0460(15) -0.0048(11) 0.0060(11) -0.0111(12)
    C6 0.0391(14) 0.0397(15) 0.0388(14) -0.0050(11) 0.0064(11) -0.0077(11)
    C7 0.0349(14) 0.0445(15) 0.0414(14) 0.0002(11) 0.0058(11) -0.0101(12)
    C8 0.0374(14) 0.0541(16) 0.0419(14) 0.0035(12) 0.0014(11) -0.0146(13)
    C9 0.074(2) 0.088(2) 0.0420(17) -0.0070(18) 0.0019(15) -0.0108(16)
    C10 0.071(2) 0.098(3) 0.0492(18) 0.0009(19) -0.0023(16) -0.0302(19)
    C11 0.077(2) 0.073(2) 0.068(2) 0.0024(17) -0.0076(17) -0.0340(18)
    C12 0.0595(18) 0.0546(18) 0.0511(17) 0.0014(14) -0.0006(14) -0.0169(14)
    C13 0.0656(19) 0.0552(18) 0.0498(16) 0.0038(14) 0.0043(14) -0.0216(14)
    C14 0.074(2) 0.0540(18) 0.067(2) 0.0111(15) -0.0033(16) -0.0349(16)
    C15 0.082(2) 0.0390(16) 0.071(2) 0.0111(15) -0.0118(17) -0.0187(15)
    C16 0.069(2) 0.0420(16) 0.0523(16) 0.0030(14) -0.0062(14) -0.0115(13)
    C17 0.0381(14) 0.0411(14) 0.0454(15) 0.0000(11) -0.0023(11) -0.0142(12)
    C18 0.0404(14) 0.0396(14) 0.0389(14) -0.0032(11) -0.0020(11) -0.0095(11)
    C19 0.0380(14) 0.0434(15) 0.0382(14) -0.0061(11) -0.0007(11) -0.0117(12)
    C20 0.0416(15) 0.0551(17) 0.0385(14) -0.0102(12) -0.0002(11) -0.0116(13)
    C21 0.079(2) 0.087(3) 0.0449(17) -0.0169(19) 0.0120(16) -0.0091(17)
    C22 0.066(2) 0.110(3) 0.0492(19) -0.013(2) 0.0142(15) -0.034(2)
    C23 0.060(2) 0.085(2) 0.0607(19) 0.0022(17) 0.0004(15) -0.0391(18)
    C24 0.0538(17) 0.0599(18) 0.0487(16) -0.0024(14) -0.0030(13) -0.0199(14)
    C25 0.0425(15) 0.0389(14) 0.0508(15) -0.0013(11) 0.0007(12) -0.0151(12)
    C26 0.0399(14) 0.0364(14) 0.0452(14) -0.0047(11) 0.0022(11) -0.0074(11)
    C27 0.0322(13) 0.0359(13) 0.0412(13) -0.0033(10) -0.0007(10) -0.0114(11)
    C28 0.0463(16) 0.0382(14) 0.0468(15) -0.0011(12) 0.0014(12) -0.0056(12)
    C29 0.0497(16) 0.0494(16) 0.0408(15) 0.0016(13) 0.0039(12) -0.0017(12)
    C30 0.0459(16) 0.0568(17) 0.0460(15) 0.0031(13) 0.0048(12) -0.0169(13)
    C31 0.0594(19) 0.0441(16) 0.0625(18) -0.0008(14) 0.0073(15) -0.0192(14)
    C32 0.0352(14) 0.0392(15) 0.0448(15) -0.0085(11) 0.0008(11) -0.0151(12)
    C33 0.0447(15) 0.0371(14) 0.0511(16) 0.0024(11) 0.0018(12) -0.0122(12)
    C34 0.0413(15) 0.0369(14) 0.0474(15) -0.0004(11) 0.0031(12) -0.0056(12)
    C35 0.0346(14) 0.0342(13) 0.0483(15) 0.0005(10) 0.0033(11) -0.0070(11)
    C36 0.0415(15) 0.0398(15) 0.0613(18) 0.0010(12) 0.0068(13) -0.0042(13)
    C37 0.0493(17) 0.0480(16) 0.0453(16) 0.0087(13) 0.0049(13) -0.0024(13)
    C38 0.0498(17) 0.0485(16) 0.0492(16) 0.0051(13) 0.0021(13) -0.0155(13)
    C39 0.0609(19) 0.0397(15) 0.0592(18) 0.0020(13) -0.0052(15) -0.0164(14)
    C40 0.0320(14) 0.0421(15) 0.0592(17) 0.0023(11) 0.0040(12) -0.0162(14)
_geom_special_details
;
All e.s.d.'s (except the e.s.d. in the dihedral angle between two l.s. planes)
are estimated using the full covariance matrix. The cell e.s.d.'s are taken
into account individually in the estimation of e.s.d.'s in distances, angles
and torsion angles; correlations between e.s.d.'s in cell parameters are only
used when they are defined by crystal symmetry. An approximate (isotropic)
treatment of cell e.s.d.'s is used for estimating e.s.d.'s involving l.s.
planes.
;
loop_
    _geom_bond_atom_site_label_1
    _geom_bond_atom_site_label_2
    _geom_bond_site_symmetry_2
    _geom_bond_distance
    _geom_bond_publ_flag
    Co1 O2 . 2.0548(18) ?
    Co1 O1 . 2.073(2) ?
    Co1 N2 . 2.104(2) ?
    Co1 N8 . 2.114(2) ?
    Co1 N7 . 2.151(2) ?
    Co1 N1 . 2.152(2) ?
    O1 H1A . 0.8500 ?
    O1 H1B . 0.8500 ?
    O2 H2A . 0.8500 ?
    O2 H2B . 0.8501 ?
    O3 C31 . 1.200(3) ?
    O4 C31 . 1.320(3) ?
    O4 H4 . 0.8200 ?
    O5 C32 . 1.254(3) ?
    O6 C32 . 1.251(3) ?
    O7 N13 . 1.217(3) ?
    O8 N13 . 1.207(3) ?
    O9 C40 . 1.251(3) ?
    O10 C40 . 1.251(3) ?
    O11 N14 . 1.211(3) ?
    O12 N14 . 1.216(3) ?
    O13 C39 . 1.201(3) ?
    O14 C39 . 1.315(3) ?
    O14 H14 . 0.8200 ?
    N1 C1 . 1.338(3) ?
    N1 C5 . 1.357(3) ?
    N2 C6 . 1.314(3) ?
    N2 N3 . 1.377(3) ?
    N3 C7 . 1.317(3) ?
    N4 C6 . 1.356(3) ?
    N4 C7 . 1.372(3) ?
    N4 N5 . 1.419(3) ?
    N5 H5A . 0.8897 ?
    N5 H5B . 0.8900 ?
    N6 C8 . 1.337(3) ?
    N6 C9 . 1.340(3) ?
    N7 C13 . 1.338(3) ?
    N7 C17 . 1.348(3) ?
    N8 C18 . 1.314(3) ?
    N8 N9 . 1.376(3) ?
    N9 C19 . 1.317(3) ?
    N10 C18 . 1.352(3) ?
    N10 C19 . 1.376(3) ?
    N10 N11 . 1.420(3) ?
    N11 H11A . 0.8901 ?
    N11 H11B . 0.8901 ?
    N12 C20 . 1.333(3) ?
    N12 C21 . 1.345(4) ?
    N13 C29 . 1.474(3) ?
    N14 C37 . 1.483(3) ?
    C1 C2 . 1.382(4) ?
    C1 H1 . 0.9300 ?
    C2 C3 . 1.375(4) ?
    C2 H2 . 0.9300 ?
    C3 C4 . 1.381(4) ?
    C3 H3 . 0.9300 ?
    C4 C5 . 1.374(3) ?
    C4 H4A . 0.9300 ?
    C5 C6 . 1.473(3) ?
    C7 C8 . 1.472(3) ?
    C8 C12 . 1.383(4) ?
    C9 C10 . 1.369(4) ?
    C9 H9 . 0.9300 ?
    C10 C11 . 1.367(4) ?
    C10 H10 . 0.9300 ?
    C11 C12 . 1.386(4) ?
    C11 H11 . 0.9300 ?
    C12 H12 . 0.9300 ?
    C13 C14 . 1.375(4) ?
    C13 H13 . 0.9300 ?
    C14 C15 . 1.370(4) ?
    C14 H14A . 0.9300 ?
    C15 C16 . 1.383(4) ?
    C15 H15 . 0.9300 ?
    C16 C17 . 1.374(3) ?
    C16 H16 . 0.9300 ?
    C17 C18 . 1.466(3) ?
    C19 C20 . 1.462(3) ?
    C20 C24 . 1.384(4) ?
    C21 C22 . 1.369(4) ?
    C21 H21 . 0.9300 ?
    C22 C23 . 1.366(4) ?
    C22 H22 . 0.9300 ?
    C23 C24 . 1.377(4) ?
    C23 H23 . 0.9300 ?
    C24 H24 . 0.9300 ?
    C25 C30 . 1.383(3) ?
    C25 C26 . 1.389(3) ?
    C25 C31 . 1.487(4) ?
    C26 C27 . 1.390(3) ?
    C26 H26 . 0.9300 ?
    C27 C28 . 1.380(3) ?
    C27 C32 . 1.514(3) ?
    C28 C29 . 1.383(3) ?
    C28 H28 . 0.9300 ?
    C29 C30 . 1.373(4) ?
    C30 H30 . 0.9300 ?
    C33 C34 . 1.387(3) ?
    C33 C38 . 1.388(3) ?
    C33 C39 . 1.497(4) ?
    C34 C35 . 1.389(3) ?
    C34 H34 . 0.9300 ?
    C35 C36 . 1.391(3) ?
    C35 C40 . 1.514(3) ?
    C36 C37 . 1.384(4) ?
    C36 H36 . 0.9300 ?
    C37 C38 . 1.374(4) ?
    C38 H38 . 0.9300 ?
loop_
    _geom_angle_atom_site_label_1
    _geom_angle_atom_site_label_2
    _geom_angle_atom_site_label_3
    _geom_angle_site_symmetry_1
    _geom_angle_site_symmetry_3
    _geom_angle
    _geom_angle_publ_flag
    O2 Co1 O1 . . 179.70(7) ?
    O2 Co1 N2 . . 87.88(7) ?
    O1 Co1 N2 . . 91.82(7) ?
    O2 Co1 N8 . . 86.02(7) ?
    O1 Co1 N8 . . 94.28(7) ?
    N2 Co1 N8 . . 173.90(8) ?
    O2 Co1 N7 . . 94.15(7) ?
    O1 Co1 N7 . . 85.93(8) ?
    N2 Co1 N7 . . 103.73(7) ?
    N8 Co1 N7 . . 76.81(7) ?
    O2 Co1 N1 . . 92.39(7) ?
    O1 Co1 N1 . . 87.53(8) ?
    N2 Co1 N1 . . 76.85(8) ?
    N8 Co1 N1 . . 103.33(8) ?
    N7 Co1 N1 . . 173.44(8) ?
    Co1 O1 H1A . . 119.9 ?
    Co1 O1 H1B . . 120.3 ?
    H1A O1 H1B . . 116.5 ?
    Co1 O2 H2A . . 121.8 ?
    Co1 O2 H2B . . 122.6 ?
    H2A O2 H2B . . 115.6 ?
    C31 O4 H4 . . 109.5 ?
    C39 O14 H14 . . 109.5 ?
    C1 N1 C5 . . 117.9(2) ?
    C1 N1 Co1 . . 125.52(18) ?
    C5 N1 Co1 . . 116.25(16) ?
    C6 N2 N3 . . 108.79(19) ?
    C6 N2 Co1 . . 114.47(15) ?
    N3 N2 Co1 . . 135.76(15) ?
    C7 N3 N2 . . 106.38(19) ?
    C6 N4 C7 . . 105.5(2) ?
    C6 N4 N5 . . 124.6(2) ?
    C7 N4 N5 . . 129.4(2) ?
    N4 N5 H5A . . 103.5 ?
    N4 N5 H5B . . 102.5 ?
    H5A N5 H5B . . 109.0 ?
    C8 N6 C9 . . 116.7(3) ?
    C13 N7 C17 . . 117.9(2) ?
    C13 N7 Co1 . . 125.56(18) ?
    C17 N7 Co1 . . 116.28(15) ?
    C18 N8 N9 . . 108.96(18) ?
    C18 N8 Co1 . . 113.36(15) ?
    N9 N8 Co1 . . 134.49(15) ?
    C19 N9 N8 . . 106.41(19) ?
    C18 N10 C19 . . 105.68(19) ?
    C18 N10 N11 . . 124.7(2) ?
    C19 N10 N11 . . 129.2(2) ?
    N10 N11 H11A . . 103.6 ?
    N10 N11 H11B . . 104.0 ?
    H11A N11 H11B . . 108.5 ?
    C20 N12 C21 . . 116.9(3) ?
    O8 N13 O7 . . 124.2(3) ?
    O8 N13 C29 . . 118.4(3) ?
    O7 N13 C29 . . 117.4(3) ?
    O11 N14 O12 . . 124.2(3) ?
    O11 N14 C37 . . 117.5(3) ?
    O12 N14 C37 . . 118.3(3) ?
    N1 C1 C2 . . 123.1(3) ?
    N1 C1 H1 . . 118.4 ?
    C2 C1 H1 . . 118.4 ?
    C3 C2 C1 . . 118.1(3) ?
    C3 C2 H2 . . 121.0 ?
    C1 C2 H2 . . 121.0 ?
    C2 C3 C4 . . 120.0(3) ?
    C2 C3 H3 . . 120.0 ?
    C4 C3 H3 . . 120.0 ?
    C5 C4 C3 . . 118.8(3) ?
    C5 C4 H4A . . 120.6 ?
    C3 C4 H4A . . 120.6 ?
    N1 C5 C4 . . 122.1(2) ?
    N1 C5 C6 . . 111.4(2) ?
    C4 C5 C6 . . 126.4(2) ?
    N2 C6 N4 . . 109.2(2) ?
    N2 C6 C5 . . 120.5(2) ?
    N4 C6 C5 . . 130.2(2) ?
    N3 C7 N4 . . 110.0(2) ?
    N3 C7 C8 . . 124.2(2) ?
    N4 C7 C8 . . 125.8(2) ?
    N6 C8 C12 . . 123.4(2) ?
    N6 C8 C7 . . 116.7(2) ?
    C12 C8 C7 . . 119.9(2) ?
    N6 C9 C10 . . 123.8(3) ?
    N6 C9 H9 . . 118.1 ?
    C10 C9 H9 . . 118.1 ?
    C11 C10 C9 . . 118.8(3) ?
    C11 C10 H10 . . 120.6 ?
    C9 C10 H10 . . 120.6 ?
    C10 C11 C12 . . 119.1(3) ?
    C10 C11 H11 . . 120.5 ?
    C12 C11 H11 . . 120.5 ?
    C8 C12 C11 . . 118.2(3) ?
    C8 C12 H12 . . 120.9 ?
    C11 C12 H12 . . 120.9 ?
    N7 C13 C14 . . 122.8(3) ?
    N7 C13 H13 . . 118.6 ?
    C14 C13 H13 . . 118.6 ?
    C15 C14 C13 . . 118.7(3) ?
    C15 C14 H14A . . 120.6 ?
    C13 C14 H14A . . 120.6 ?
    C14 C15 C16 . . 119.5(3) ?
    C14 C15 H15 . . 120.3 ?
    C16 C15 H15 . . 120.3 ?
    C17 C16 C15 . . 118.6(3) ?
    C17 C16 H16 . . 120.7 ?
    C15 C16 H16 . . 120.7 ?
    N7 C17 C16 . . 122.4(2) ?
    N7 C17 C18 . . 111.6(2) ?
    C16 C17 C18 . . 126.0(2) ?
    N8 C18 N10 . . 109.1(2) ?
    N8 C18 C17 . . 121.0(2) ?
    N10 C18 C17 . . 129.8(2) ?
    N9 C19 N10 . . 109.8(2) ?
    N9 C19 C20 . . 124.9(2) ?
    N10 C19 C20 . . 125.3(2) ?
    N12 C20 C24 . . 123.4(2) ?
    N12 C20 C19 . . 116.6(2) ?
    C24 C20 C19 . . 120.0(2) ?
    N12 C21 C22 . . 123.1(3) ?
    N12 C21 H21 . . 118.4 ?
    C22 C21 H21 . . 118.4 ?
    C23 C22 C21 . . 119.1(3) ?
    C23 C22 H22 . . 120.5 ?
    C21 C22 H22 . . 120.5 ?
    C22 C23 C24 . . 119.3(3) ?
    C22 C23 H23 . . 120.4 ?
    C24 C23 H23 . . 120.4 ?
    C23 C24 C20 . . 118.1(3) ?
    C23 C24 H24 . . 121.0 ?
    C20 C24 H24 . . 121.0 ?
    C30 C25 C26 . . 119.3(2) ?
    C30 C25 C31 . . 118.9(2) ?
    C26 C25 C31 . . 121.7(2) ?
    C25 C26 C27 . . 121.4(2) ?
    C25 C26 H26 . . 119.3 ?
    C27 C26 H26 . . 119.3 ?
    C28 C27 C26 . . 119.2(2) ?
    C28 C27 C32 . . 121.0(2) ?
    C26 C27 C32 . . 119.9(2) ?
    C27 C28 C29 . . 118.6(2) ?
    C27 C28 H28 . . 120.7 ?
    C29 C28 H28 . . 120.7 ?
    C30 C29 C28 . . 122.8(2) ?
    C30 C29 N13 . . 118.8(2) ?
    C28 C29 N13 . . 118.3(2) ?
    C29 C30 C25 . . 118.6(2) ?
    C29 C30 H30 . . 120.7 ?
    C25 C30 H30 . . 120.7 ?
    O3 C31 O4 . . 123.7(3) ?
    O3 C31 C25 . . 123.9(3) ?
    O4 C31 C25 . . 112.3(2) ?
    O6 C32 O5 . . 124.6(2) ?
    O6 C32 C27 . . 118.5(2) ?
    O5 C32 C27 . . 116.9(2) ?
    C34 C33 C38 . . 119.8(2) ?
    C34 C33 C39 . . 121.6(2) ?
    C38 C33 C39 . . 118.6(2) ?
    C33 C34 C35 . . 121.7(2) ?
    C33 C34 H34 . . 119.1 ?
    C35 C34 H34 . . 119.1 ?
    C34 C35 C36 . . 118.7(2) ?
    C34 C35 C40 . . 120.3(2) ?
    C36 C35 C40 . . 121.1(2) ?
    C37 C36 C35 . . 118.5(2) ?
    C37 C36 H36 . . 120.7 ?
    C35 C36 H36 . . 120.7 ?
    C38 C37 C36 . . 123.4(2) ?
    C38 C37 N14 . . 117.8(3) ?
    C36 C37 N14 . . 118.8(3) ?
    C37 C38 C33 . . 117.9(3) ?
    C37 C38 H38 . . 121.1 ?
    C33 C38 H38 . . 121.1 ?
    O13 C39 O14 . . 123.3(3) ?
    O13 C39 C33 . . 123.7(3) ?
    O14 C39 C33 . . 112.9(2) ?
    O9 C40 O10 . . 124.7(3) ?
    O9 C40 C35 . . 117.1(2) ?
    O10 C40 C35 . . 118.1(2) ?
loop_
    _geom_torsion_atom_site_label_1
    _geom_torsion_atom_site_label_2
    _geom_torsion_atom_site_label_3
    _geom_torsion_atom_site_label_4
    _geom_torsion_site_symmetry_1
    _geom_torsion_site_symmetry_2
    _geom_torsion_site_symmetry_3
    _geom_torsion_site_symmetry_4
    _geom_torsion
    _geom_torsion_publ_flag
    O2 Co1 N1 C1 . . . . -97.4(2) ?
    O1 Co1 N1 C1 . . . . 82.9(2) ?
    N2 Co1 N1 C1 . . . . 175.3(2) ?
    N8 Co1 N1 C1 . . . . -10.9(2) ?
    O2 Co1 N1 C5 . . . . 89.02(18) ?
    O1 Co1 N1 C5 . . . . -90.69(18) ?
    N2 Co1 N1 C5 . . . . 1.76(17) ?
    N8 Co1 N1 C5 . . . . 175.50(17) ?
    O2 Co1 N2 C6 . . . . -90.27(17) ?
    O1 Co1 N2 C6 . . . . 89.72(18) ?
    N7 Co1 N2 C6 . . . . 175.97(17) ?
    N1 Co1 N2 C6 . . . . 2.69(17) ?
    O2 Co1 N2 N3 . . . . 76.8(2) ?
    O1 Co1 N2 N3 . . . . -103.2(2) ?
    N7 Co1 N2 N3 . . . . -17.0(2) ?
    N1 Co1 N2 N3 . . . . 169.7(2) ?
    C6 N2 N3 C7 . . . . 0.3(2) ?
    Co1 N2 N3 C7 . . . . -167.25(18) ?
    O2 Co1 N7 C13 . . . . -102.1(2) ?
    O1 Co1 N7 C13 . . . . 77.6(2) ?
    N2 Co1 N7 C13 . . . . -13.2(2) ?
    N8 Co1 N7 C13 . . . . 173.0(2) ?
    O2 Co1 N7 C17 . . . . 83.76(18) ?
    O1 Co1 N7 C17 . . . . -96.53(18) ?
    N2 Co1 N7 C17 . . . . 172.59(17) ?
    N8 Co1 N7 C17 . . . . -1.16(17) ?
    O2 Co1 N8 C18 . . . . -88.54(17) ?
    O1 Co1 N8 C18 . . . . 91.47(18) ?
    N7 Co1 N8 C18 . . . . 6.67(17) ?
    N1 Co1 N8 C18 . . . . 179.93(17) ?
    O2 Co1 N8 N9 . . . . 68.4(2) ?
    O1 Co1 N8 N9 . . . . -111.5(2) ?
    N7 Co1 N8 N9 . . . . 163.7(2) ?
    N1 Co1 N8 N9 . . . . -23.1(2) ?
    C18 N8 N9 C19 . . . . -0.3(3) ?
    Co1 N8 N9 C19 . . . . -158.00(18) ?
    C5 N1 C1 C2 . . . . -0.5(4) ?
    Co1 N1 C1 C2 . . . . -174.0(2) ?
    N1 C1 C2 C3 . . . . 0.9(5) ?
    C1 C2 C3 C4 . . . . -0.5(5) ?
    C2 C3 C4 C5 . . . . -0.2(5) ?
    C1 N1 C5 C4 . . . . -0.3(4) ?
    Co1 N1 C5 C4 . . . . 173.8(2) ?
    C1 N1 C5 C6 . . . . -179.4(2) ?
    Co1 N1 C5 C6 . . . . -5.3(3) ?
    C3 C4 C5 N1 . . . . 0.7(4) ?
    C3 C4 C5 C6 . . . . 179.6(3) ?
    N3 N2 C6 N4 . . . . 0.4(3) ?
    Co1 N2 C6 N4 . . . . 170.89(15) ?
    N3 N2 C6 C5 . . . . -177.3(2) ?
    Co1 N2 C6 C5 . . . . -6.8(3) ?
    C7 N4 C6 N2 . . . . -0.9(3) ?
    N5 N4 C6 N2 . . . . -174.0(2) ?
    C7 N4 C6 C5 . . . . 176.5(2) ?
    N5 N4 C6 C5 . . . . 3.4(4) ?
    N1 C5 C6 N2 . . . . 8.1(3) ?
    C4 C5 C6 N2 . . . . -170.9(3) ?
    N1 C5 C6 N4 . . . . -169.0(2) ?
    C4 C5 C6 N4 . . . . 12.0(4) ?
    N2 N3 C7 N4 . . . . -0.9(3) ?
    N2 N3 C7 C8 . . . . 179.8(2) ?
    C6 N4 C7 N3 . . . . 1.1(3) ?
    N5 N4 C7 N3 . . . . 173.8(2) ?
    C6 N4 C7 C8 . . . . -179.6(2) ?
    N5 N4 C7 C8 . . . . -7.0(4) ?
    C9 N6 C8 C12 . . . . -0.4(4) ?
    C9 N6 C8 C7 . . . . -178.4(2) ?
    N3 C7 C8 N6 . . . . 163.6(2) ?
    N4 C7 C8 N6 . . . . -15.6(4) ?
    N3 C7 C8 C12 . . . . -14.5(4) ?
    N4 C7 C8 C12 . . . . 166.3(2) ?
    C8 N6 C9 C10 . . . . 1.0(5) ?
    N6 C9 C10 C11 . . . . -0.5(5) ?
    C9 C10 C11 C12 . . . . -0.7(5) ?
    N6 C8 C12 C11 . . . . -0.7(4) ?
    C7 C8 C12 C11 . . . . 177.3(2) ?
    C10 C11 C12 C8 . . . . 1.3(4) ?
    C17 N7 C13 C14 . . . . -0.5(4) ?
    Co1 N7 C13 C14 . . . . -174.6(2) ?
    N7 C13 C14 C15 . . . . 0.5(5) ?
    C13 C14 C15 C16 . . . . -0.2(5) ?
    C14 C15 C16 C17 . . . . -0.2(4) ?
    C13 N7 C17 C16 . . . . 0.1(4) ?
    Co1 N7 C17 C16 . . . . 174.8(2) ?
    C13 N7 C17 C18 . . . . -178.6(2) ?
    Co1 N7 C17 C18 . . . . -3.9(3) ?
    C15 C16 C17 N7 . . . . 0.2(4) ?
    C15 C16 C17 C18 . . . . 178.7(3) ?
    N9 N8 C18 N10 . . . . 1.1(3) ?
    Co1 N8 C18 N10 . . . . 163.97(15) ?
    N9 N8 C18 C17 . . . . -174.5(2) ?
    Co1 N8 C18 C17 . . . . -11.7(3) ?
    C19 N10 C18 N8 . . . . -1.5(3) ?
    N11 N10 C18 N8 . . . . -175.0(2) ?
    C19 N10 C18 C17 . . . . 173.7(2) ?
    N11 N10 C18 C17 . . . . 0.2(4) ?
    N7 C17 C18 N8 . . . . 10.6(3) ?
    C16 C17 C18 N8 . . . . -168.1(3) ?
    N7 C17 C18 N10 . . . . -164.1(2) ?
    C16 C17 C18 N10 . . . . 17.3(4) ?
    N8 N9 C19 N10 . . . . -0.6(3) ?
    N8 N9 C19 C20 . . . . 176.3(2) ?
    C18 N10 C19 N9 . . . . 1.3(3) ?
    N11 N10 C19 N9 . . . . 174.4(2) ?
    C18 N10 C19 C20 . . . . -175.6(2) ?
    N11 N10 C19 C20 . . . . -2.5(4) ?
    C21 N12 C20 C24 . . . . -2.7(4) ?
    C21 N12 C20 C19 . . . . 176.7(2) ?
    N9 C19 C20 N12 . . . . 164.5(2) ?
    N10 C19 C20 N12 . . . . -19.0(4) ?
    N9 C19 C20 C24 . . . . -16.0(4) ?
    N10 C19 C20 C24 . . . . 160.4(2) ?
    C20 N12 C21 C22 . . . . 0.8(5) ?
    N12 C21 C22 C23 . . . . 1.3(5) ?
    C21 C22 C23 C24 . . . . -1.6(5) ?
    C22 C23 C24 C20 . . . . -0.2(4) ?
    N12 C20 C24 C23 . . . . 2.5(4) ?
    C19 C20 C24 C23 . . . . -176.9(2) ?
    C30 C25 C26 C27 . . . . -0.2(4) ?
    C31 C25 C26 C27 . . . . 177.5(2) ?
    C25 C26 C27 C28 . . . . -0.9(4) ?
    C25 C26 C27 C32 . . . . 178.9(2) ?
    C26 C27 C28 C29 . . . . 0.7(4) ?
    C32 C27 C28 C29 . . . . -179.1(2) ?
    C27 C28 C29 C30 . . . . 0.6(4) ?
    C27 C28 C29 N13 . . . . -177.8(2) ?
    O8 N13 C29 C30 . . . . 12.9(5) ?
    O7 N13 C29 C30 . . . . -163.9(3) ?
    O8 N13 C29 C28 . . . . -168.7(3) ?
    O7 N13 C29 C28 . . . . 14.5(5) ?
    C28 C29 C30 C25 . . . . -1.7(4) ?
    N13 C29 C30 C25 . . . . 176.7(3) ?
    C26 C25 C30 C29 . . . . 1.4(4) ?
    C31 C25 C30 C29 . . . . -176.4(2) ?
    C30 C25 C31 O3 . . . . 7.8(4) ?
    C26 C25 C31 O3 . . . . -169.9(3) ?
    C30 C25 C31 O4 . . . . -174.9(3) ?
    C26 C25 C31 O4 . . . . 7.3(4) ?
    C28 C27 C32 O6 . . . . 1.1(3) ?
    C26 C27 C32 O6 . . . . -178.7(2) ?
    C28 C27 C32 O5 . . . . 180.0(2) ?
    C26 C27 C32 O5 . . . . 0.2(3) ?
    C38 C33 C34 C35 . . . . -0.1(4) ?
    C39 C33 C34 C35 . . . . 178.5(2) ?
    C33 C34 C35 C36 . . . . 0.4(4) ?
    C33 C34 C35 C40 . . . . 179.0(2) ?
    C34 C35 C36 C37 . . . . -0.1(4) ?
    C40 C35 C36 C37 . . . . -178.6(2) ?
    C35 C36 C37 C38 . . . . -0.6(4) ?
    C35 C36 C37 N14 . . . . 178.1(2) ?
    O11 N14 C37 C38 . . . . 176.0(3) ?
    O12 N14 C37 C38 . . . . -4.1(4) ?
    O11 N14 C37 C36 . . . . -2.8(4) ?
    O12 N14 C37 C36 . . . . 177.2(3) ?
    C36 C37 C38 C33 . . . . 0.9(4) ?
    N14 C37 C38 C33 . . . . -177.8(2) ?
    C34 C33 C38 C37 . . . . -0.6(4) ?
    C39 C33 C38 C37 . . . . -179.2(2) ?
    C34 C33 C39 O13 . . . . -166.1(3) ?
    C38 C33 C39 O13 . . . . 12.5(4) ?
    C34 C33 C39 O14 . . . . 13.0(4) ?
    C38 C33 C39 O14 . . . . -168.4(2) ?
    C34 C35 C40 O9 . . . . 2.0(3) ?
    C36 C35 C40 O9 . . . . -179.5(2) ?
    C34 C35 C40 O10 . . . . -175.1(2) ?
    C36 C35 C40 O10 . . . . 3.4(3) ?
loop_
    _geom_hbond_atom_site_label_D
    _geom_hbond_atom_site_label_H
    _geom_hbond_atom_site_label_A
    _geom_hbond_site_symmetry_A
    _geom_hbond_distance_DH
    _geom_hbond_distance_HA
    _geom_hbond_distance_DA
    _geom_hbond_angle_DHA
    _geom_hbond_publ_flag
    N5 H5A N6 . 0.89 2.23 2.885(3) 130 yes
    N11 H11A N12 . 0.89 2.21 2.859(3) 130 yes
    O1 H1A O9 1_455 0.85 1.85 2.674(3) 163 yes
    O1 H1B O5 1_554 0.85 1.87 2.710(3) 168 yes
    O2 H2A O5 1_654 0.85 1.89 2.712(2) 162 yes
    O2 H2B O9 . 0.85 1.86 2.681(3) 163 yes
    O4 H4 O10 2_656 0.82 1.73 2.545(3) 172 yes
    N5 H5B O10 . 0.89 2.36 3.065(3) 136 yes
    N5 H5B O3 2_656 0.89 2.51 3.234(3) 139 yes
    N11 H11B O6 1_654 0.89 2.32 3.057(3) 140 yes
    N11 H11B O13 2_765 0.89 2.56 3.252(3) 135 yes
    O14 H14 O6 2_666 0.82 1.77 2.580(3) 170 yes
    C3 H3 O5 2_556 0.93 2.47 3.402(4) 176 yes
    C9 H9 O11 2_656 0.93 2.49 3.249(5) 139 yes
    C14 H14A O6 2_566 0.93 2.49 3.403(4) 166 yes
    C21 H21 O7 2_665 0.93 2.48 3.259(4) 142 yes
    C28 H28 O13 2_666 0.93 2.56 3.490(4) 175 yes
_iucr_refine_instructions_details
;
TITL 081112A in P-1
CELL 0.71073   7.5894  16.1044  18.2559  74.739  86.435  88.619
ZERR    2.00   0.0027   0.0056   0.0062   0.006   0.006   0.006
LATT 1
SFAC C  H  N  O  Co
UNIT 80 64 28 28 2
OMIT  -3.00  50.06
L.S. 4
BOND $H
HTAB O1 O9_$1
EQIV $1 -1+x,y,z
HTAB O1 O5_$2
EQIV $2 x,y,-1+z
HTAB O2 O5_$3
EQIV $3 1+x,y,-1+z
HTAB O2 O9
HTAB O4 O10_$4
EQIV $4 1-x,-y,1-z
HTAB N5 N6
HTAB N5 O10
HTAB N11 N12
HTAB N11 O6_$3
HTAB O14 O6_$5
EQIV $5 1-x,1-y,1-z
HTAB C3 O5_$6
EQIV $6 -x,-y,1-z
HTAB C4 N5
HTAB C9 O11_$4
HTAB C14 O6_$7
EQIV $7 -x,1-y,1-z
HTAB C16 N11
HTAB C21 O7_$8
EQIV $8 1-x,1-y,-z
HTAB C28 O13_$5
ACTA
CONF
HTAB
FMAP 2
PLAN 20
Size 0.28 0.20 0.10
TEMP 23.000
WGHT    0.039500    0.482300
FVAR       0.38420
CO1   5    0.324046    0.252562    0.003809    11.00000    0.03853    0.03912 =
         0.03858   -0.01071    0.00514   -0.00531
O1    4    0.050693    0.257667    0.005180    11.00000    0.03726    0.11059 =
         0.05018    0.00141    0.00470   -0.00699
AFIX   3
H1A   2   -0.010031    0.234984    0.045964    11.00000   -1.50000
H1B   2   -0.001624    0.265973   -0.036008    11.00000   -1.50000
AFIX   0
O2    4    0.594909    0.247245    0.003066    11.00000    0.03928    0.07076 =
         0.04269   -0.01132    0.00473   -0.00640
AFIX   3
H2A   2    0.659162    0.265253   -0.037646    11.00000   -1.50000
H2B   2    0.650074    0.225184    0.042800    11.00000   -1.50000
AFIX   0
O3    4    0.300136    0.099256    0.668725    11.00000    0.08786    0.05783 =
         0.07533   -0.02272    0.02139    0.01399
O4    4    0.142069    0.064141    0.778924    11.00000    0.12214    0.04068 =
         0.09711   -0.00898    0.04815    0.00917
AFIX 147
H4    2    0.184422    0.016281    0.781116    11.00000   -1.50000
AFIX   0
O5    4   -0.156147    0.274052    0.886321    11.00000    0.05325    0.04528 =
         0.04350   -0.00575    0.01153   -0.00559
O6    4   -0.178278    0.410686    0.821071    11.00000    0.06665    0.03557 =
         0.06361   -0.01863    0.01351   -0.00363
O7    4    0.148039    0.495689    0.571176    11.00000    0.19691    0.05941 =
         0.10500    0.02225    0.08080    0.01895
O8    4    0.219851    0.400239    0.511969    11.00000    0.14129    0.10467 =
         0.04848    0.00121    0.02836    0.02339
O9    4    0.806812    0.207822    0.119695    11.00000    0.05656    0.06878 =
         0.04786   -0.00896    0.00142   -0.01795
O10   4    0.721467    0.085483    0.201110    11.00000    0.06479    0.03617 =
         0.08743   -0.01401   -0.00608   -0.00813
O11   4    0.825564    0.047708    0.471878    11.00000    0.15523    0.09450 =
         0.08248    0.03200   -0.01838   -0.04992
O12   4    0.954455    0.145247    0.508981    11.00000    0.13381    0.08876 =
         0.04892   -0.01290    0.00519    0.00984
O13   4    1.145710    0.415434    0.321795    11.00000    0.11314    0.04643 =
         0.08033   -0.01864   -0.03063   -0.00722
O14   4    1.035989    0.439348    0.208382    11.00000    0.09868    0.04595 =
         0.06570   -0.00589   -0.01484   -0.02238
AFIX 147
H14   2    1.074746    0.487750    0.203322    11.00000   -1.50000
AFIX   0
N1    3    0.304439    0.115270    0.023631    11.00000    0.04536    0.04404 =
         0.04667   -0.01726    0.00521   -0.01192
N2    3    0.319664    0.207939    0.123053    11.00000    0.04234    0.03796 =
         0.04015   -0.01131    0.00624   -0.00303
N3    3    0.348525    0.243433    0.182111    11.00000    0.04725    0.04273 =
         0.03950   -0.01343    0.00467    0.00067
N4    3    0.339607    0.102131    0.224880    11.00000    0.04664    0.03625 =
         0.04157   -0.00580    0.00167   -0.00014
N5    3    0.358621    0.016564    0.270450    11.00000    0.07644    0.03931 =
         0.05387   -0.00020   -0.00539   -0.00187
AFIX   3
H5A   2    0.318463    0.019659    0.316498    11.00000   -1.50000
H5B   2    0.475310    0.009487    0.270070    11.00000   -1.50000
AFIX   0
N6    3    0.359823    0.119793    0.377817    11.00000    0.05989    0.06529 =
         0.04434   -0.00824    0.00161   -0.00692
N7    3    0.311334    0.390295   -0.016628    11.00000    0.04785    0.04214 =
         0.04227   -0.01551    0.00261    0.00029
N8    3    0.358059    0.296612   -0.115897    11.00000    0.04494    0.03738 =
         0.04102   -0.01438    0.00276   -0.00636
N9    3    0.418904    0.259786   -0.172720    11.00000    0.04882    0.04062 =
         0.03867   -0.01509    0.00178   -0.00741
N10   3    0.439675    0.400930   -0.213527    11.00000    0.04803    0.03781 =
         0.03711   -0.00618    0.00046   -0.00743
N11   3    0.486153    0.485279   -0.256696    11.00000    0.07545    0.03965 =
         0.05106   -0.00264    0.00707   -0.00968
AFIX   3
H11A  2    0.474137    0.483709   -0.304500    11.00000   -1.50000
H11B  2    0.600594    0.488729   -0.249898    11.00000   -1.50000
AFIX   0
N12   3    0.555642    0.382921   -0.361835    11.00000    0.06626    0.06325 =
         0.04392   -0.00985    0.00834   -0.01070
N13   3    0.162180    0.421409    0.567532    11.00000    0.09207    0.06977 =
         0.05594    0.00750    0.02564    0.01334
N14   3    0.895630    0.117146    0.459929    11.00000    0.07354    0.06426 =
         0.05760    0.00295    0.00553    0.00398
C1    1    0.285658    0.073586   -0.029804    11.00000    0.06621    0.05004 =
         0.05308   -0.01890    0.00297   -0.01294
AFIX  43
H1    2    0.291704    0.105073   -0.080512    11.00000   -1.20000
AFIX   0
C2    1    0.257702   -0.014034   -0.013247    11.00000    0.07443    0.05461 =
         0.06765   -0.03113    0.00700   -0.01720
AFIX  43
H2    2    0.246828   -0.041181   -0.051822    11.00000   -1.20000
AFIX   0
C3    1    0.246430   -0.059912    0.061884    11.00000    0.08270    0.04440 =
         0.08019   -0.02467    0.01350   -0.01948
AFIX  43
H3    2    0.226726   -0.118898    0.074779    11.00000   -1.20000
AFIX   0
C4    1    0.264376   -0.018384    0.118208    11.00000    0.07418    0.03923 =
         0.05911   -0.01091    0.00924   -0.01163
AFIX  43
H4A   2    0.256541   -0.048819    0.169208    11.00000   -1.20000
AFIX   0
C5    1    0.294034    0.068773    0.097481    11.00000    0.03957    0.04150 =
         0.04603   -0.01107    0.00599   -0.00480
C6    1    0.315316    0.123783    0.149230    11.00000    0.03906    0.03967 =
         0.03875   -0.00767    0.00636   -0.00499
C7    1    0.361811    0.178534    0.243009    11.00000    0.03489    0.04446 =
         0.04138   -0.01005    0.00579    0.00020
C8    1    0.393626    0.188157    0.319034    11.00000    0.03743    0.05410 =
         0.04190   -0.01461    0.00141    0.00355
C9    1    0.384740    0.129249    0.447183    11.00000    0.07429    0.08779 =
         0.04200   -0.01077    0.00193   -0.00696
AFIX  43
H9    2    0.363832    0.082173    0.488807    11.00000   -1.20000
AFIX   0
C10   1    0.439184    0.204181    0.460330    11.00000    0.07075    0.09831 =
         0.04924   -0.03022   -0.00229    0.00088
AFIX  43
H10   2    0.453760    0.207668    0.509636    11.00000   -1.20000
AFIX   0
C11   1    0.471758    0.273797    0.399731    11.00000    0.07662    0.07259 =
         0.06756   -0.03400   -0.00765    0.00243
AFIX  43
H11   2    0.507631    0.325616    0.407221    11.00000   -1.20000
AFIX   0
C12   1    0.450569    0.266057    0.326984    11.00000    0.05949    0.05458 =
         0.05105   -0.01690   -0.00062    0.00142
AFIX  43
H12   2    0.474014    0.312018    0.284651    11.00000   -1.20000
AFIX   0
C13   1    0.270057    0.433011    0.035888    11.00000    0.06556    0.05524 =
         0.04979   -0.02157    0.00427    0.00384
AFIX  43
H13   2    0.254117    0.401829    0.086486    11.00000   -1.20000
AFIX   0
C14   1    0.250186    0.520995    0.018296    11.00000    0.07368    0.05404 =
         0.06720   -0.03489   -0.00332    0.01109
AFIX  43
H14A  2    0.222371    0.548708    0.056284    11.00000   -1.20000
AFIX   0
C15   1    0.272135    0.567092   -0.056270    11.00000    0.08163    0.03900 =
         0.07084   -0.01869   -0.01180    0.01106
AFIX  43
H15   2    0.259075    0.626662   -0.069546    11.00000   -1.20000
AFIX   0
C16   1    0.313858    0.524311   -0.111602    11.00000    0.06859    0.04198 =
         0.05227   -0.01149   -0.00624    0.00303
AFIX  43
H16   2    0.328894    0.554480   -0.162521    11.00000   -1.20000
AFIX   0
C17   1    0.332652    0.436284   -0.089806    11.00000    0.03813    0.04106 =
         0.04545   -0.01423   -0.00227    0.00000
C18   1    0.372959    0.380618   -0.140642    11.00000    0.04037    0.03955 =
         0.03888   -0.00955   -0.00200   -0.00323
C19   1    0.468919    0.323641   -0.231303    11.00000    0.03803    0.04336 =
         0.03816   -0.01173   -0.00073   -0.00611
C20   1    0.551843    0.313360   -0.302883    11.00000    0.04156    0.05513 =
         0.03846   -0.01163   -0.00019   -0.01017
C21   1    0.639723    0.375110   -0.426761    11.00000    0.07910    0.08667 =
         0.04493   -0.00906    0.01198   -0.01694
AFIX  43
H21   2    0.645370    0.423021   -0.468455    11.00000   -1.20000
AFIX   0
C22   1    0.717406    0.300010   -0.434426    11.00000    0.06592    0.10979 =
         0.04917   -0.03396    0.01419   -0.01302
AFIX  43
H22   2    0.776381    0.297611   -0.480036    11.00000   -1.20000
AFIX   0
C23   1    0.707067    0.228631   -0.374117    11.00000    0.05997    0.08474 =
         0.06067   -0.03907    0.00038    0.00219
AFIX  43
H23   2    0.756488    0.176659   -0.378587    11.00000   -1.20000
AFIX   0
C24   1    0.622671    0.234485   -0.306641    11.00000    0.05385    0.05987 =
         0.04867   -0.01994   -0.00299   -0.00245
AFIX  43
H24   2    0.613536    0.186810   -0.264805    11.00000   -1.20000
AFIX   0
C25   1    0.131390    0.207593    0.708104    11.00000    0.04247    0.03891 =
         0.05084   -0.01510    0.00067   -0.00130
C26   1    0.037003    0.229687    0.767960    11.00000    0.03985    0.03642 =
         0.04518   -0.00738    0.00223   -0.00470
AFIX  43
H26   2    0.011606    0.187390    0.812821    11.00000   -1.20000
AFIX   0
C27   1   -0.020308    0.313645    0.762254    11.00000    0.03218    0.03592 =
         0.04119   -0.01144   -0.00072   -0.00334
C28   1    0.019676    0.376509    0.695976    11.00000    0.04628    0.03818 =
         0.04685   -0.00563    0.00136   -0.00106
AFIX  43
H28   2   -0.016230    0.433242    0.691051    11.00000   -1.20000
AFIX   0
C29   1    0.114255    0.353394    0.637025    11.00000    0.04971    0.04944 =
         0.04076   -0.00167    0.00391    0.00156
C30   1    0.168759    0.270401    0.641312    11.00000    0.04593    0.05675 =
         0.04601   -0.01695    0.00479    0.00307
AFIX  43
H30   2    0.229530    0.256728    0.600153    11.00000   -1.20000
AFIX   0
C31   1    0.199301    0.118650    0.714844    11.00000    0.05940    0.04412 =
         0.06246   -0.01924    0.00726   -0.00084
C32   1   -0.125638    0.334932    0.828235    11.00000    0.03522    0.03917 =
         0.04478   -0.01514    0.00084   -0.00845
C33   1    0.987053    0.303281    0.292713    11.00000    0.04472    0.03715 =
         0.05113   -0.01224    0.00178    0.00237
C34   1    0.927468    0.271798    0.235004    11.00000    0.04132    0.03693 =
         0.04739   -0.00556    0.00314   -0.00039
AFIX  43
H34   2    0.933117    0.306781    0.185478    11.00000   -1.20000
AFIX   0
C35   1    0.859581    0.189403    0.249224    11.00000    0.03461    0.03417 =
         0.04826   -0.00704    0.00331    0.00046
C36   1    0.850618    0.137824    0.323555    11.00000    0.04148    0.03977 =
         0.06130   -0.00423    0.00682    0.00101
AFIX  43
H36   2    0.805662    0.082386    0.334927    11.00000   -1.20000
AFIX   0
C37   1    0.910082    0.170816    0.380243    11.00000    0.04928    0.04803 =
         0.04528   -0.00243    0.00492    0.00870
C38   1    0.979197    0.251848    0.366905    11.00000    0.04985    0.04849 =
         0.04923   -0.01555    0.00207    0.00506
AFIX  43
H38   2    1.019428    0.271602    0.406326    11.00000   -1.20000
AFIX   0
C39   1    1.064259    0.391335    0.276984    11.00000    0.06093    0.03969 =
         0.05921   -0.01639   -0.00519    0.00198
C40   1    0.792892    0.157757    0.184992    11.00000    0.03202    0.04212 =
         0.05917   -0.01619    0.00404    0.00235
HKLF 4
REM  081112A in P-1
REM R1 =  0.0392 for   5560 Fo > 4sig(Fo)  and  0.0602 for all   7532 data
REM    624 parameters refined using      0 restraints
END
WGHT      0.0393      0.4647
REM Highest difference peak  0.192,  deepest hole -0.280,  1-sigma level  0.043
Q1    1   1.0229  0.4169  0.3523  11.00000  0.05    0.19
Q2    1  -0.1663  0.4413  0.7687  11.00000  0.05    0.19
Q3    1   0.1805  0.0902  0.6658  11.00000  0.05    0.19
Q4    1   0.4863  0.3172 -0.2738  11.00000  0.05    0.19
Q5    1  -0.1572  0.3241  0.8970  11.00000  0.05    0.18
Q6    1   1.0544  0.3953  0.3697  11.00000  0.05    0.18
Q7    1   0.9415  0.4563  0.2431  11.00000  0.05    0.18
Q8    1   0.3535  0.1774 -0.0020  11.00000  0.05    0.18
Q9    1   0.3848  0.2924  0.1923  11.00000  0.05    0.17
Q10   1  -0.0300  0.3324  0.7992  11.00000  0.05    0.17
Q11   1   0.4005  0.3449 -0.0052  11.00000  0.05    0.17
Q12   1   0.2358  0.1653  0.0329  11.00000  0.05    0.17
Q13   1   0.2588  0.3272  0.0008  11.00000  0.05    0.17
Q14   1   0.9060  0.0366  0.4227  11.00000  0.05    0.17
Q15   1  -0.0856  0.3195  0.7895  11.00000  0.05    0.17
Q16   1   0.2893  0.0949  0.1268  11.00000  0.05    0.16
Q17   1  -0.1767  0.2809  0.9367  11.00000  0.05    0.16
Q18   1   0.4202  0.2590 -0.0525  11.00000  0.05    0.16
Q19   1   0.5370  0.2727 -0.3063  11.00000  0.05    0.16
Q20   1  -0.0634  0.2520  0.8754  11.00000  0.05    0.16
;
data_global
_journal_date_recd_electronic     2011-08-24
_journal_date_accepted     2011-08-31
_journal_name_full     'Acta Crystallographica, Section E'
_journal_year     2011
_journal_volume     67
_journal_issue     10
_journal_page_first     m1344
_journal_page_last     m1345
_journal_paper_category     QM
_journal_coeditor_code     SU2310
_publ_contact_author_name     'Cheng-Peng Li'
_publ_contact_author_address
;
College of Chemistry, Tianjin Key Laboratory of Structure and
Performance for Functional Molecule,
Tianjin Normal University,
Tianjin 300387, People's Republic of China
;
_publ_contact_author_email     'tjnulicp@gmail.com'
_publ_contact_author_fax     '86-22-23766556'
_publ_contact_author_phone     '86-22-23376556'
_publ_section_title
;\
<i>trans</i>-Bis[4-amino-3,5-bis(2-pyridyl)-4<i>H</i>-1,2,4-triazole-\
\k<i>N</i>^3^]diaquacobalt(II) bis(3-carboxy-5-nitrobenzoate)
;
loop_
    _publ_author_name
    _publ_author_footnote
    _publ_author_address
    'Wang, Xi' .
;
College of Chemistry,
Tianjin Key Laboratory of Structure and Performance for Functional Molecules,
Tianjin Normal University,
Tianjin 300387, People's Republic of China
;
    'Shao, Chun-Fu' .
;
College of Chemistry,
Tianjin Key Laboratory of Structure and Performance for Functional Molecules,
Tianjin Normal University,
Tianjin 300387, People's Republic of China
;
    'Li, Cheng-Peng' .
;
College of Chemistry,
Tianjin Key Laboratory of Structure and Performance for Functional Molecules,
Tianjin Normal University,
Tianjin 300387, People's Republic of China
;
