# Supplementary material for: trans-Bis[4-amino-3,5-bis­(2-pyrid­yl)-4H-1,2,4-triazole-κN 3]diaqua­cobalt(II) bis­(3-carb­oxy-5-nitro­benzoate)
Source: Acta Crystallogr Sect E Struct Rep Online. 2011 Sep 14;67(Pt 10):m1344–5. doi: 10.1107/S1600536811035446 (PMC3201337; doi:10.1107/S1600536811035446)
Supplement: Supplementary file 2 [file e-67-m1344-Isup2.hkl]

# 
# h,k,l, Fc-squared, Fo-squared, sigma(Fo-squared) and status flag 
# 
data_I
_shelx_title ' 081112A in P-1' 
_shelx_refln_list_code          4 
_shelx_F_calc_maximum      258.67 
_exptl_crystal_F_000      1018.00 
_reflns_d_resolution_high  0.8399 
 
loop_ 
 _symmetry_equiv_pos_as_xyz 
 'x, y, z' 
 '-x, -y, -z' 
 
_cell_length_a     7.5894 
_cell_length_b    16.1044 
_cell_length_c    18.2559 
_cell_angle_alpha  74.739 
_cell_angle_beta   86.435 
_cell_angle_gamma  88.619 
 
_shelx_F_squared_multiplier     1.000 
 
loop_ 
 _refln_index_h 
 _refln_index_k 
 _refln_index_l 
 _refln_F_squared_calc 
 _refln_F_squared_meas 
 _refln_F_squared_sigma 
 _refln_observed_status 
   1   0   0      798.88      695.02     15.45 o 
   2   0   0     9370.50     9499.54    144.17 o 
   3   0   0     7308.73     7273.38    119.30 o 
   4   0   0      789.89      849.07     29.54 o 
   5   0   0      484.71      475.79     24.66 o 
   6   0   0     1378.82     1418.82     47.76 o 
   7   0   0       96.63       66.60     15.18 o 
   8   0   0      129.69      148.64     21.48 o 
   9   0   0       40.70       37.94     16.19 o 
  -9   1   0       16.44        6.16     13.28 o 
  -8   1   0      127.90      114.02     19.51 o 
  -7   1   0      536.19      540.96     31.50 o 
  -6   1   0       96.10       84.89     13.75 o 
  -5   1   0     1095.18     1128.77     25.35 o 
  -4   1   0     1582.76     1543.12     28.28 o 
  -3   1   0     2478.65     2419.89     63.61 o 
  -2   1   0    44772.54    44802.59    460.71 o 
  -1   1   0     5118.28     4788.35     74.05 o 
   1   1   0     9129.37     9093.20    133.06 o 
   2   1   0     2614.92     2747.55     50.40 o 
   3   1   0      105.17      111.65     10.30 o 
   4   1   0     4155.16     4175.24     81.91 o 
   5   1   0      287.94      317.94     20.53 o 
   6   1   0        1.94        5.96      9.62 o 
   7   1   0      679.87      684.92     35.70 o 
   8   1   0      153.95      122.96     20.60 o 
   9   1   0        0.75        8.06     15.04 o 
  -8   2   0      146.36      125.94     19.92 o 
  -7   2   0       18.82       27.71     11.72 o 
  -6   2   0      497.05      461.97     26.56 o 
  -5   2   0      534.91      537.82     16.93 o 
  -4   2   0     2637.92     2618.29     40.27 o 
  -3   2   0     3488.55     3364.72     45.29 o 
  -2   2   0    33731.85    33809.41    349.18 o 
  -1   2   0      345.48      343.27     10.57 o 
   0   2   0    16580.37    16382.03    240.43 o 
   1   2   0      289.66      318.00     10.43 o 
   2   2   0      142.79      158.53      9.21 o 
   3   2   0     1450.46     1408.02     24.67 o 
   4   2   0      657.48      632.76     25.88 o 
   5   2   0       57.95       70.12     11.92 o 
   6   2   0      372.62      395.71     25.68 o 
   7   2   0       10.84        0.07     10.23 o 
   8   2   0       57.44       72.35     17.89 o 
  -8   3   0      137.23      109.75     19.44 o 
  -7   3   0        9.38        6.84      9.96 o 
  -6   3   0        4.46        2.24      6.77 o 
  -5   3   0        8.66       11.17      4.52 o 
  -4   3   0      188.35      241.60     10.61 o 
  -3   3   0        4.23        5.32      3.02 o 
  -2   3   0     2860.19     2887.32     38.07 o 
  -1   3   0      577.92      514.88     10.83 o 
   0   3   0      599.18      536.15     14.23 o 
   1   3   0     1231.54     1152.85     24.52 o 
   2   3   0       56.85       68.70      7.32 o 
   3   3   0      103.25       96.61      9.48 o 
   4   3   0      509.07      516.10     21.75 o 
   5   3   0        1.00        6.23      7.59 o 
   6   3   0       80.63      105.89     14.63 o 
   7   3   0      301.81      308.38     25.13 o 
   8   3   0       36.43       55.48     16.19 o 
  -8   4   0      118.40      116.52     19.78 o 
  -7   4   0        0.72       -1.42      9.01 o 
  -6   4   0       77.22       68.83     13.01 o 
  -5   4   0      227.26      250.22     14.60 o 
  -4   4   0        0.55        2.26      4.61 o 
  -3   4   0      166.03      151.77      8.02 o 
  -2   4   0       15.87       19.03     12.53 o 
  -1   4   0     1801.67     1640.77     24.52 o 
   0   4   0     1914.73     1858.18     24.48 o 
   1   4   0      583.31      570.23     16.80 o 
   2   4   0      497.23      504.11     17.89 o 
   3   4   0     1486.96     1455.88     37.19 o 
   4   4   0      110.14      122.15     12.13 o 
   5   4   0       76.83       94.78     13.08 o 
   6   4   0      147.44      172.62     17.95 o 
   7   4   0       16.87        9.08     11.92 o 
   8   4   0        4.65       -6.23     12.60 o 
  -8   5   0       21.91        5.01     12.47 o 
  -7   5   0      312.61      315.84     25.47 o 
  -6   5   0      318.56      372.13     25.07 o 
  -5   5   0       49.91       64.35      7.51 o 
  -4   5   0       46.65       41.62      5.95 o 
  -3   5   0      185.87      178.96      8.91 o 
  -2   5   0        4.63       12.40      3.38 o 
  -1   5   0     1735.14     1633.94     36.99 o 
   0   5   0        8.72        6.94      2.35 o 
   1   5   0      435.80      349.57     14.29 o 
   2   5   0      138.64      131.97     10.43 o 
   3   5   0     1902.35     2009.31     46.81 o 
   4   5   0     2135.53     2101.51     52.37 o 
   5   5   0     1071.60     1144.45     38.95 o 
   6   5   0       15.20       42.55     11.65 o 
   7   5   0      626.59      664.06     34.96 o 
   8   5   0       55.51       35.43     15.45 o 
  -8   6   0      495.50      568.53     36.99 o 
  -7   6   0       67.67       60.23     14.57 o 
  -6   6   0      309.33      332.57     23.91 o 
  -5   6   0      371.79      369.16     32.45 o 
  -4   6   0      306.64      297.42     12.90 o 
  -3   6   0      943.26      866.04     14.33 o 
  -2   6   0     7722.57     7748.59     92.38 o 
  -1   6   0       35.10       46.20      5.97 o 
   0   6   0    19068.86    19501.54    202.77 o 
   1   6   0      950.56      964.04     26.35 o 
   2   6   0      310.88      312.38     15.38 o 
   3   6   0     5767.40     6144.58    108.12 o 
   4   6   0       32.41       63.55     10.91 o 
   5   6   0       27.08       26.08     10.37 o 
   6   6   0      151.58      171.33     19.38 o 
   7   6   0        2.45      -10.16     11.04 o 
   8   6   0      176.83      221.53     25.81 o 
  -8   7   0        0.22       23.78     12.94 o 
  -7   7   0      520.92      491.57     32.25 o 
  -6   7   0      115.70      115.98     16.39 o 
  -5   7   0      185.16      188.85     11.85 o 
  -4   7   0     1132.21     1119.69     26.14 o 
  -3   7   0      444.56      434.83     35.36 o 
  -2   7   0      848.59      863.04     20.42 o 
  -1   7   0     5147.66     5658.62     65.79 o 
   0   7   0      704.29      702.65     15.06 o 
   1   7   0    11813.48    12111.80    186.30 o 
   2   7   0      154.75      146.20     12.06 o 
   3   7   0      225.60      261.44     17.00 o 
   4   7   0     1295.24     1395.99     42.27 o 
   5   7   0       20.31       31.30     10.57 o 
   6   7   0        9.57        7.32     10.30 o 
   7   7   0      304.89      266.38     25.27 o 
   8   7   0       62.45       79.06     18.63 o 
  -8   8   0       80.01       74.12     18.22 o 
  -7   8   0       84.16      118.02     18.90 o 
  -6   8   0      129.22      104.94     16.39 o 
  -5   8   0       58.40       60.09      8.50 o 
  -4   8   0      481.93      519.34     18.28 o 
  -3   8   0     1600.41     1586.14     31.76 o 
  -2   8   0      546.36      624.47     12.16 o 
  -1   8   0     1316.98     1447.40     23.51 o 
   0   8   0     3499.11     3452.55     73.03 o 
   1   8   0     1214.01     1237.47     34.14 o 
   2   8   0      490.84      540.76     22.70 o 
   3   8   0     1473.94     1555.27     43.02 o 
   4   8   0      172.60      169.57     16.60 o 
   5   8   0       42.89       32.72     11.72 o 
   6   8   0       90.31       74.72     15.31 o 
   7   8   0       22.49       14.77     13.89 o 
   8   8   0      108.93       99.05     20.32 o 
  -7   9   0      203.21      182.17     22.15 o 
  -6   9   0       13.13        2.85      8.27 o 
  -5   9   0      183.19      193.19     13.38 o 
  -4   9   0      261.42      281.86     14.53 o 
  -3   9   0      491.71      494.05     17.73 o 
  -2   9   0      662.89      636.14     25.54 o 
  -1   9   0       25.46       39.79      4.41 o 
   0   9   0      281.62      280.86     10.39 o 
   1   9   0       81.56       69.77     11.72 o 
   2   9   0       11.11       -1.42      6.50 o 
   3   9   0      822.58      891.96     32.65 o 
   4   9   0      196.40      167.94     17.14 o 
   5   9   0        2.90        1.56      9.82 o 
   6   9   0       10.50        4.40     11.25 o 
   7   9   0      185.58      169.64     22.36 o 
  -7  10   0       21.48       10.23     12.19 o 
  -6  10   0        5.90       -5.76      7.59 o 
  -5  10   0        8.22        0.78      6.49 o 
  -4  10   0       86.69       91.41     10.16 o 
  -3  10   0      484.53      546.36     19.73 o 
  -2  10   0        2.43        9.21      6.16 o 
  -1  10   0        2.46        3.75      3.12 o 
   0  10   0       56.48       71.01      6.36 o 
   1  10   0      159.87      162.78     23.61 o 
   2  10   0        3.46        1.02      6.84 o 
   3  10   0      234.74      206.97     17.89 o 
   4  10   0        0.76       15.65     10.70 o 
   5  10   0       66.53       85.77     15.58 o 
   6  10   0       20.50        3.73     12.19 o 
   7  10   0        0.05       -5.22     12.26 o 
  -7  11   0       69.48       62.19     16.73 o 
  -6  11   0       35.92       14.57     11.04 o 
  -5  11   0       13.79       -5.97      6.33 o 
  -4  11   0      196.23      174.89     29.13 o 
  -3  11   0      499.47      480.05     25.88 o 
  -2  11   0       31.84       28.79      8.33 o 
  -1  11   0      350.21      314.35     19.38 o 
   0  11   0       32.82       25.65      5.72 o 
   1  11   0        4.64        1.65      4.33 o 
   2  11   0       19.02       17.39      6.15 o 
   3  11   0       68.43       69.98     13.35 o 
   4  11   0       43.20       37.74     12.87 o 
   5  11   0       45.04       19.38     13.08 o 
   6  11   0      150.30      119.71     19.04 o 
   7  11   0       62.86       57.11     17.21 o 
  -6  12   0       38.57       41.66     14.57 o 
  -5  12   0      131.36      128.78     16.63 o 
  -4  12   0        0.04       -1.90      7.52 o 
  -3  12   0       23.72       13.14      8.33 o 
  -2  12   0      937.47      949.00     35.97 o 
  -1  12   0       37.40       31.84      9.48 o 
   0  12   0      710.12      695.29     29.81 o 
   1  12   0      486.18      533.22     17.90 o 
   2  12   0       76.27       70.23      8.79 o 
   3  12   0       24.14        8.74      9.76 o 
   4  12   0        0.34        2.44      9.82 o 
   5  12   0       40.03       35.70     13.82 o 
   6  12   0       13.41        9.21     13.41 o 
  -6  13   0        7.87       -1.83     11.18 o 
  -5  13   0        0.22       -1.69      9.15 o 
  -4  13   0      350.79      343.34     24.86 o 
  -3  13   0      300.83      234.34     20.39 o 
  -2  13   0       75.20       70.66     13.01 o 
  -1  13   0       39.17       57.45     11.92 o 
   0  13   0      148.06      150.94     16.12 o 
   1  13   0      157.69      185.04     12.07 o 
   2  13   0      651.44      685.79     22.46 o 
   3  13   0      302.99      268.90     16.01 o 
   4  13   0      177.50      152.84     19.92 o 
   5  13   0      169.96      201.55     23.10 o 
   6  13   0       14.34       25.47     15.99 o 
  -5  14   0       20.46       14.70     11.99 o 
  -4  14   0       98.10      101.48     16.12 o 
  -3  14   0      406.42      399.98     26.42 o 
  -2  14   0       20.00       35.50     10.43 o 
  -1  14   0      100.92      106.36     15.04 o 
   0  14   0      281.34      247.62     20.66 o 
   1  14   0      712.78      694.07     33.26 o 
   2  14   0      308.90      269.23     15.44 o 
   3  14   0      505.03      522.92     26.69 o 
   4  14   0        4.85       -3.36      7.31 o 
   5  14   0      100.30       90.75     13.30 o 
  -5  15   0        0.86       25.74     12.26 o 
  -4  15   0      253.99      253.31     24.86 o 
  -3  15   0       20.90       13.14      9.82 o 
  -2  15   0      185.97      214.83     20.80 o 
  -1  15   0      534.22      463.25     28.52 o 
   0  15   0       98.72       75.81     14.57 o 
   1  15   0      415.16      411.77     27.37 o 
   2  15   0      439.70      420.16     29.27 o 
   3  15   0      670.51      669.84     25.05 o 
   4  15   0      104.12      104.46     13.42 o 
   5  15   0      127.79      124.72     37.94 o 
  -4  16   0        0.76       -2.10      9.89 o 
  -3  16   0      358.02      377.82     27.44 o 
  -2  16   0       56.37       51.69     13.21 o 
  -1  16   0       22.98       20.26     11.45 o 
   0  16   0      571.90      505.05     30.96 o 
   1  16   0       57.08       65.51     14.97 o 
   2  16   0       55.71       34.42     14.77 o 
   3  16   0      358.58      304.39     35.19 o 
   4  16   0        2.02        6.82      9.10 o 
  -3  17   0        0.15        5.28     10.16 o 
  -2  17   0       76.47       66.39     14.50 o 
  -1  17   0      101.23       96.34     16.94 o 
   0  17   0       31.63       47.56     13.82 o 
   1  17   0       49.70       65.71     16.06 o 
   2  17   0        0.63       -9.96     11.86 o 
   3  17   0        4.04       15.18     13.89 o 
  -2  18   0       14.44       24.19     12.87 o 
  -1  18   0       22.00       39.97     13.89 o 
   0  18   0       29.23       25.68     13.28 o 
   1  18   0       16.72       18.16     13.75 o 
   2  18   0       26.27       53.93     17.28 o 
  -1 -18   1        8.53       37.94     14.50 o 
   0 -18   1       10.14        6.77     11.99 o 
   1 -18   1        3.27       21.14     11.72 o 
  -3 -17   1       17.71       15.18     15.24 o 
  -2 -17   1        0.97        3.12     12.74 o 
  -1 -17   1        2.33        0.81     10.84 o 
   0 -17   1        0.04       -2.98     10.30 o 
   1 -17   1        2.44       19.99     12.13 o 
   2 -17   1        3.78        0.75      8.74 o 
   3 -17   1        0.63       14.90     11.18 o 
  -4 -16   1       15.60        9.15      8.89 o 
  -3 -16   1      245.88      228.17     25.20 o 
  -1 -16   1       58.86       42.48     14.43 o 
   0 -16   1      207.04      140.03     19.51 o 
   1 -16   1       20.12       15.65     10.98 o 
   2 -16   1       17.34       26.49     11.92 o 
   3 -16   1      113.79       95.79     17.28 o 
   4 -16   1        0.01        6.30     10.16 o 
  -5 -15   1       55.24       49.90     11.67 o 
  -4 -15   1      384.40      309.66     22.46 o 
  -3 -15   1       21.55       39.27     25.07 o 
  -2 -15   1      143.45       92.54     17.55 o 
  -1 -15   1      478.77      452.69     29.13 o 
   0 -15   1       56.63       70.39     15.04 o 
   1 -15   1      596.45      581.47     32.18 o 
   2 -15   1        0.64       -1.56      7.79 o 
   3 -15   1       62.57       52.23     14.02 o 
   4 -15   1       66.01       88.21     16.06 o 
   5 -15   1        0.38       -4.61     10.30 o 
  -5 -14   1      261.76      277.29     27.37 o 
  -4 -14   1      181.85      194.23     23.17 o 
  -3 -14   1      991.56      970.92     29.48 o 
  -2 -14   1       26.53       26.30      8.04 o 
  -1 -14   1        4.22       -8.81      9.21 o 
   0 -14   1       92.06       96.61     15.51 o 
   1 -14   1      508.83      464.13     27.51 o 
   2 -14   1        8.21        8.20      8.74 o 
   3 -14   1       96.64      114.63     16.67 o 
   4 -14   1       20.33       17.34     11.31 o 
   5 -14   1        3.38       -2.24     10.30 o 
  -6 -13   1        8.34       11.04     13.48 o 
  -5 -13   1       85.35       86.65     18.36 o 
  -4 -13   1      524.79      508.51     31.77 o 
  -3 -13   1        9.25        7.45     10.09 o 
  -2 -13   1       13.08       10.49      6.83 o 
  -1 -13   1        2.67        7.89      6.22 o 
   0 -13   1       19.29        4.81      8.87 o 
   1 -13   1       93.57      117.47     15.38 o 
   2 -13   1      331.18      373.83     24.19 o 
   3 -13   1       17.67       15.24      9.35 o 
   4 -13   1       49.22       35.63     12.53 o 
   5 -13   1        8.86        3.39      9.89 o 
   6 -13   1        5.65        7.32     11.92 o 
  -6 -12   1       28.89       36.24     15.99 o 
  -5 -12   1      263.96      257.91     25.07 o 
  -4 -12   1      118.00      133.46     17.82 o 
  -3 -12   1      569.17      632.62     31.57 o 
  -2 -12   1      501.16      530.87     28.59 o 
  -1 -12   1      153.56      164.17     14.26 o 
   0 -12   1     2339.63     2326.63     59.75 o 
   1 -12   1      954.47      891.35     34.55 o 
   2 -12   1        1.40        1.35      7.52 o 
   3 -12   1       92.68      100.20     13.96 o 
   4 -12   1        8.62        3.29      7.43 o 
   5 -12   1       42.60       18.28      8.81 o 
   6 -12   1        3.14        1.15     10.50 o 
  -7 -11   1      181.85      156.16     23.24 o 
  -6 -11   1       28.20       16.60     13.35 o 
  -5 -11   1       29.36       27.57     13.82 o 
  -4 -11   1       36.55       30.35     11.52 o 
  -3 -11   1        0.35        6.23      9.96 o 
  -2 -11   1      764.58      757.07     31.71 o 
  -1 -11   1      380.00      366.23     19.14 o 
   0 -11   1      113.74      113.27      8.23 o 
   1 -11   1        2.90        8.27      7.72 o 
   2 -11   1       35.59       31.43      9.35 o 
   3 -11   1       18.91       19.15      8.13 o 
   4 -11   1      375.16      387.82     21.41 o 
   5 -11   1        4.24        2.31      6.88 o 
   6 -11   1        2.79       -9.35      8.87 o 
   7 -11   1       47.10       62.53     17.00 o 
  -7 -10   1        1.23      -13.82     11.86 o 
  -6 -10   1       74.41       72.90     16.60 o 
  -5 -10   1      107.68      113.00     17.07 o 
  -4 -10   1       12.23       19.92     11.72 o 
  -3 -10   1      108.90       86.58     14.16 o 
  -2 -10   1        6.14       -8.27      7.45 o 
  -1 -10   1      278.45      232.30     16.87 o 
   0 -10   1     1049.95      992.58     21.38 o 
   1 -10   1       10.35        5.01      6.84 o 
   2 -10   1      124.36      146.67     13.89 o 
   3 -10   1      382.64      371.69     16.48 o 
   4 -10   1        0.27        1.26      5.83 o 
   5 -10   1      132.34      135.10     26.05 o 
   6 -10   1       34.44       19.99     11.52 o 
   7 -10   1        5.77        5.35     11.18 o 
  -7  -9   1      229.39      213.94     24.80 o 
  -6  -9   1       53.53       23.98     12.53 o 
  -5  -9   1       67.64       60.09     14.29 o 
  -4  -9   1        1.65        2.37      9.15 o 
  -3  -9   1        1.18       -2.98      7.72 o 
  -2  -9   1       42.57       57.38     10.70 o 
  -1  -9   1       26.95       15.79      7.45 o 
   0  -9   1       17.28       17.18      7.35 o 
   1  -9   1       45.61       27.51      3.95 o 
   2  -9   1       57.22       61.50      7.37 o 
   3  -9   1       99.78       99.80     12.87 o 
   4  -9   1      119.97      113.89     10.54 o 
   5  -9   1       35.35       27.29      7.72 o 
   6  -9   1        1.65       22.63     10.77 o 
   7  -9   1      101.42       95.32     18.56 o 
  -8  -8   1       94.23       99.32     20.66 o 
  -7  -8   1        4.24       -6.50     11.38 o 
  -6  -8   1        2.64       -0.61     10.37 o 
  -5  -8   1      923.19      941.82     37.87 o 
  -4  -8   1      113.79      133.60     15.58 o 
  -3  -8   1        2.22        4.61      7.59 o 
  -2  -8   1       61.41       75.20     10.98 o 
  -1  -8   1       23.06       43.63      8.33 o 
   0  -8   1      510.62      503.26     13.57 o 
   1  -8   1      146.16      123.94     16.73 o 
   2  -8   1      179.02      227.35     11.35 o 
   3  -8   1      881.21      867.71     47.02 o 
   4  -8   1       12.96        8.72      5.45 o 
   5  -8   1        4.72       -2.45      5.47 o 
   6  -8   1       77.05       88.00     15.58 o 
   7  -8   1       33.07       10.09     10.23 o 
   8  -8   1        0.27        5.69     10.91 o 
  -8  -7   1        7.06       -1.56     13.82 o 
  -7  -7   1      275.58      274.78     25.74 o 
  -6  -7   1      179.46      230.27     22.42 o 
  -5  -7   1      176.12      192.13     18.02 o 
  -4  -7   1      701.34      594.61     27.44 o 
  -3  -7   1       21.86       24.66      7.99 o 
  -2  -7   1      591.04      618.60     23.37 o 
  -1  -7   1     2590.44     2835.55     57.79 o 
   0  -7   1       92.40       95.39      9.55 o 
   1  -7   1     4287.93     4523.27     46.31 o 
   2  -7   1        5.64        2.51      3.96 o 
   3  -7   1       35.91       49.47      6.52 o 
   4  -7   1     1899.39     1962.59     36.98 o 
   5  -7   1      483.26      525.06     18.96 o 
   6  -7   1       98.13      103.19     10.68 o 
   7  -7   1      108.60      131.09     19.31 o 
   8  -7   1        0.08        2.64     12.06 o 
  -8  -6   1      219.91      187.39     24.25 o 
  -7  -6   1      110.11      133.66     19.92 o 
  -6  -6   1       57.14       69.10     14.70 o 
  -5  -6   1     1662.30     1686.76     51.01 o 
  -4  -6   1      652.21      720.08     29.40 o 
  -3  -6   1     4424.57     4675.42     88.48 o 
  -2  -6   1      132.51      159.61     12.06 o 
  -1  -6   1        0.87       -0.20      4.54 o 
   0  -6   1    10839.29    11242.20    172.21 o 
   1  -6   1        7.56        5.80      3.60 o 
   2  -6   1        7.04        4.73      3.66 o 
   3  -6   1     3809.59     3826.20     60.77 o 
   4  -6   1        1.30        9.09      5.00 o 
   5  -6   1       38.73       38.89      7.28 o 
   6  -6   1      105.74       92.81     13.08 o 
   7  -6   1        0.07        2.51      9.28 o 
   8  -6   1        3.37       12.80     12.74 o 
  -8  -5   1       25.98       28.79     15.58 o 
  -7  -5   1      363.10      416.10     28.93 o 
  -6  -5   1       13.94       34.75     11.65 o 
  -5  -5   1      183.04      205.54     17.89 o 
  -4  -5   1      130.42      128.72     13.28 o 
  -3  -5   1      225.00      206.90     14.16 o 
  -2  -5   1     1639.91     1531.49     36.58 o 
  -1  -5   1      608.96      677.13     20.80 o 
   0  -5   1       12.04        4.34      4.00 o 
   1  -5   1      254.78      307.05     10.30 o 
   2  -5   1        2.51        6.63      3.30 o 
   3  -5   1      305.48      338.01     12.14 o 
   4  -5   1     2471.23     2491.97     73.88 o 
   5  -5   1      377.89      346.42     14.72 o 
   6  -5   1       10.18       19.34      6.94 o 
   7  -5   1      183.03      151.55     19.58 o 
   8  -5   1       11.19        2.17     11.38 o 
  -8  -4   1      128.26      134.55     21.27 o 
  -7  -4   1      163.25      139.76     18.83 o 
  -6  -4   1        4.90       -5.83      8.20 o 
  -5  -4   1       30.06       50.20     10.57 o 
  -4  -4   1       29.02       22.56      7.79 o 
  -3  -4   1     1737.98     1830.18     44.24 o 
  -2  -4   1      766.05      817.37     24.19 o 
  -1  -4   1     1266.13     1302.44     29.40 o 
   0  -4   1     2146.29     2147.36     29.99 o 
   1  -4   1       58.04       59.15      9.15 o 
   2  -4   1      550.45      519.92     13.18 o 
   3  -4   1     3630.95     3565.84     49.44 o 
   4  -4   1      367.64      368.70     13.42 o 
   5  -4   1       54.05       48.20     11.45 o 
   6  -4   1      132.47      128.18     10.48 o 
   7  -4   1        2.33       -4.40      8.47 o 
   8  -4   1       10.83       20.12     12.60 o 
  -8  -3   1        3.66       14.16     14.36 o 
  -7  -3   1      294.80      326.27     26.35 o 
  -6  -3   1      127.90       94.17     14.50 o 
  -5  -3   1      179.16      192.74     16.60 o 
  -4  -3   1        2.79       11.31      6.50 o 
  -3  -3   1      159.74      170.32     11.99 o 
  -2  -3   1      997.31     1033.82     26.90 o 
  -1  -3   1     9274.06     8845.52    133.46 o 
   0  -3   1      420.26      397.79      9.36 o 
   1  -3   1     1229.96     1273.97     19.75 o 
   2  -3   1     1237.54     1272.87     21.36 o 
   3  -3   1     3123.67     2966.21     42.41 o 
   4  -3   1     2170.98     2116.47     35.83 o 
   5  -3   1        7.04        5.00      4.36 o 
   6  -3   1       20.48        8.11      5.63 o 
   7  -3   1       95.82      106.36     15.99 o 
   8  -3   1       79.20       71.95     16.94 o 
  -8  -2   1      145.79      195.38     24.66 o 
  -7  -2   1       89.86      101.01     17.34 o 
  -6  -2   1       92.00       66.80      9.19 o 
  -5  -2   1      173.90      146.32     10.75 o 
  -4  -2   1      302.49      255.82     11.70 o 
  -3  -2   1        3.04        9.55      4.74 o 
  -2  -2   1     2311.80     2398.58     45.93 o 
  -1  -2   1     9726.81     9778.26    145.11 o 
   0  -2   1    13532.46    12647.34    181.90 o 
   1  -2   1     2371.22     2365.03     29.85 o 
   2  -2   1      426.83      388.53     15.11 o 
   3  -2   1      646.17      619.15     20.90 o 
   4  -2   1      833.15      814.62     19.78 o 
   5  -2   1       42.73       36.57      6.09 o 
   6  -2   1     1122.91     1114.69     64.29 o 
   7  -2   1      157.33      140.64     18.36 o 
   8  -2   1      148.35      149.04     20.73 o 
  -8  -1   1        2.17        1.58      9.59 o 
  -7  -1   1      747.22      742.51     37.80 o 
  -6  -1   1      149.45      110.56     15.65 o 
  -5  -1   1       27.12        7.93      8.13 o 
  -4  -1   1     3079.46     3122.86     67.27 o 
  -3  -1   1      400.70      450.52     18.90 o 
  -2  -1   1     3927.69     3922.07     67.88 o 
  -1  -1   1     2003.98     1995.55     34.89 o 
   0  -1   1       64.75       64.63      3.05 o 
   1  -1   1     5189.15     5032.99     76.28 o 
   2  -1   1        2.82        1.56      3.39 o 
   3  -1   1        7.66        3.40      3.01 o 
   4  -1   1     7276.73     7159.40     88.41 o 
   5  -1   1      165.34      144.02      9.77 o 
   6  -1   1      112.64      106.99      9.74 o 
   7  -1   1      190.63      134.00     18.16 o 
   8  -1   1       32.77       30.08     14.09 o 
   9  -1   1       29.07       37.94     15.92 o 
  -8   0   1      305.07      262.25     26.49 o 
  -7   0   1        0.88       -0.41      9.62 o 
  -6   0   1      484.32      485.81     27.78 o 
  -5   0   1     1633.59     1699.03     48.85 o 
  -4   0   1     1036.48     1024.88     33.81 o 
  -3   0   1    11955.13    12053.54    186.98 o 
  -2   0   1    50459.20    49719.62    715.41 o 
  -1   0   1     4303.01     4408.23     68.76 o 
   1   0   1     4028.23     3912.05     61.65 o 
   2   0   1      591.70      570.56     16.94 o 
   3   0   1     8706.17     8741.39    138.81 o 
   4   0   1       28.07       29.00      8.40 o 
   5   0   1      336.72      391.10     21.81 o 
   6   0   1      164.95      169.89     11.99 o 
   7   0   1        0.06       -8.94      8.20 o 
   8   0   1      136.24      156.56     20.93 o 
   9   0   1       10.98       -1.29     12.74 o 
  -8   1   1      117.10      109.34     19.71 o 
  -7   1   1     1316.83     1294.37     49.73 o 
  -6   1   1       84.43       57.11     12.19 o 
  -5   1   1      130.78      135.93     30.69 o 
  -4   1   1    15295.22    15052.51    167.08 o 
  -3   1   1     2309.19     2298.58     33.25 o 
  -2   1   1    31901.92    31145.60    317.50 o 
  -1   1   1     1699.61     1607.77     29.40 o 
   0   1   1        0.81        0.34      0.47 o 
   1   1   1     2878.68     2729.80     43.97 o 
   2   1   1    26303.83    27807.82    396.59 o 
   3   1   1     2279.17     2337.81     48.78 o 
   4   1   1     7318.75     7402.03    126.89 o 
   5   1   1      559.27      504.85     24.80 o 
   6   1   1        5.69        0.07      7.11 o 
   7   1   1       39.91       35.03     12.40 o 
   8   1   1      167.32      191.72     22.76 o 
   9   1   1        4.13       36.11     18.36 o 
  -8   2   1      214.90      187.52     23.10 o 
  -7   2   1       71.92       48.64     13.28 o 
  -6   2   1     1168.19     1143.03     42.61 o 
  -5   2   1        4.73        3.39      3.90 o 
  -4   2   1     6871.52     6834.45     83.59 o 
  -3   2   1      151.97      119.36     17.55 o 
  -2   2   1    21816.73    21811.13    224.77 o 
  -1   2   1     4250.08     4190.83     66.26 o 
   0   2   1    21569.14    21513.59    313.33 o 
   1   2   1     1859.18     1850.10     32.18 o 
   2   2   1    22930.38    22520.31    322.81 o 
   3   2   1      679.91      632.76     21.81 o 
   4   2   1     4243.78     4209.19     81.70 o 
   5   2   1      104.57       98.17     12.53 o 
   6   2   1     1190.59     1231.64     43.83 o 
   7   2   1       41.20       37.69      8.90 o 
   8   2   1       18.10       18.16     14.02 o 
  -8   3   1      102.84       99.86     18.02 o 
  -7   3   1      133.49      141.25     19.04 o 
  -6   3   1      355.44      292.33     22.42 o 
  -5   3   1      337.97      331.40     12.81 o 
  -4   3   1     4035.24     3968.55     54.33 o 
  -3   3   1       32.88       34.85      8.58 o 
  -2   3   1    11228.52    11301.50     99.76 o 
  -1   3   1       68.22       61.88      5.42 o 
   0   3   1      821.37      796.70     17.28 o 
   1   3   1      112.34      114.83      6.98 o 
   2   3   1     1210.54     1273.71     28.86 o 
   3   3   1     1489.39     1532.17     36.11 o 
   4   3   1     2329.11     2366.06     52.84 o 
   5   3   1       24.50       13.21      8.06 o 
   6   3   1      124.05      160.63     16.53 o 
   7   3   1       11.73       14.50     10.70 o 
   8   3   1       23.44       24.73     13.82 o 
  -8   4   1        3.17        7.18     12.26 o 
  -7   4   1       48.46       47.08     13.62 o 
  -6   4   1       21.14       13.62      8.87 o 
  -5   4   1       33.93       23.61      5.39 o 
  -4   4   1     3345.43     3313.46     48.01 o 
  -3   4   1        4.49        1.50      2.26 o 
  -2   4   1     1481.09     1389.53     17.61 o 
  -1   4   1     4785.94     4625.90     54.89 o 
   0   4   1    33193.81    33061.16    341.01 o 
   1   4   1      513.09      474.03     14.57 o 
   2   4   1       29.79       27.30      5.42 o 
   3   4   1     2615.36     2587.59     53.38 o 
   4   4   1      300.01      295.44     17.28 o 
   5   4   1        2.70       23.30      8.47 o 
   6   4   1      118.03      129.19     15.99 o 
   7   4   1       27.98       37.74     12.94 o 
   8   4   1       13.51       28.11     14.16 o 
  -8   5   1       35.27       47.90     16.12 o 
  -7   5   1      100.88      104.26     17.48 o 
  -6   5   1       50.63       38.21     10.98 o 
  -5   5   1       64.10       61.27      7.24 o 
  -4   5   1     1151.53     1062.22     23.12 o 
  -3   5   1     1069.03     1076.95     17.02 o 
  -2   5   1     5752.88     5829.73     69.36 o 
  -1   5   1     2724.10     2729.16     34.24 o 
   0   5   1        0.90       -3.03      2.02 o 
   1   5   1     2655.96     2407.12     45.12 o 
   2   5   1      138.05      106.02      8.94 o 
   3   5   1      237.86      252.97     14.90 o 
   4   5   1     3239.44     3382.67     70.86 o 
   5   5   1      774.36      797.65     31.37 o 
   6   5   1       18.90       30.28     11.38 o 
   7   5   1      284.70      335.42     25.81 o 
   8   5   1       43.15       54.27     15.79 o 
  -8   6   1      341.33      365.16     30.76 o 
  -7   6   1        0.01        2.91      9.89 o 
  -6   6   1       83.00      109.89     15.79 o 
  -5   6   1      324.82      316.20     13.71 o 
  -4   6   1      267.08      270.83     12.27 o 
  -3   6   1     1363.93     1312.73     19.17 o 
  -2   6   1       29.95       29.68      3.18 o 
  -1   6   1     1310.06     1335.52     24.90 o 
   0   6   1     2983.12     2972.30     47.59 o 
   1   6   1     1835.84     1944.15     29.28 o 
   2   6   1     5731.20     5930.43     99.59 o 
   3   6   1     1302.81     1299.59     35.57 o 
   4   6   1      329.21      322.48     19.31 o 
   5   6   1      243.44      267.19     20.19 o 
   6   6   1      259.35      318.41     23.78 o 
   7   6   1       37.86       26.29     12.80 o 
   8   6   1       68.66      107.99     20.26 o 
  -8   7   1       44.49       38.95     15.45 o 
  -7   7   1      133.68      125.81     18.56 o 
  -6   7   1       11.97       11.25      9.01 o 
  -5   7   1      122.60      110.99      9.90 o 
  -4   7   1     1286.44     1253.60     27.67 o 
  -3   7   1      283.34      293.04      8.50 o 
  -2   7   1     4949.92     5208.18     56.40 o 
  -1   7   1      801.90      818.94     15.95 o 
   0   7   1      173.32      183.37      7.82 o 
   1   7   1      245.20      271.66     10.08 o 
   2   7   1     3480.02     3546.08     67.68 o 
   3   7   1       44.85       65.04      9.82 o 
   4   7   1     2326.35     2272.17     55.76 o 
   5   7   1      913.89      924.81     35.43 o 
   6   7   1        7.95       20.80     10.98 o 
   7   7   1       52.91       51.56     15.24 o 
   8   7   1       62.11       44.31     16.46 o 
  -8   8   1      350.98      431.48     34.69 o 
  -7   8   1        0.63        6.64     10.57 o 
  -6   8   1       23.47       18.77     10.50 o 
  -5   8   1      135.25      121.79     10.67 o 
  -4   8   1       38.01       42.50      7.18 o 
  -3   8   1     1346.19     1344.78     28.43 o 
  -2   8   1     3017.85     2961.05     70.12 o 
  -1   8   1     1092.43     1238.94     31.60 o 
   0   8   1       10.02        4.28      3.37 o 
   1   8   1     2962.80     3281.96     45.89 o 
   2   8   1      304.56      394.49     18.77 o 
   3   8   1      684.72      684.99     26.69 o 
   4   8   1      357.23      374.71     21.95 o 
   5   8   1       87.89       88.27     14.09 o 
   6   8   1      320.96      328.17     24.59 o 
   7   8   1       28.86       30.22     13.41 o 
   8   8   1       48.67       48.85     16.73 o 
  -7   9   1      145.14      149.79     20.93 o 
  -6   9   1        9.13        4.13      8.74 o 
  -5   9   1      262.21      243.84     14.38 o 
  -4   9   1      926.65      932.68     25.54 o 
  -3   9   1      102.36      108.06      9.47 o 
  -2   9   1       29.86       17.75      6.44 o 
  -1   9   1     1806.18     1832.49     34.69 o 
   0   9   1      157.56      190.69      8.75 o 
   1   9   1      388.55      351.96     12.61 o 
   2   9   1       92.37       75.79      7.44 o 
   3   9   1      497.09      524.43     24.46 o 
   4   9   1      127.40      103.31     13.96 o 
   5   9   1      364.81      357.43     23.98 o 
   6   9   1       47.27       39.23     13.01 o 
   7   9   1      112.52      104.67     18.29 o 
  -7  10   1        5.70        9.69     11.86 o 
  -6  10   1       52.49       57.58     14.02 o 
  -5  10   1       28.97       33.73     13.24 o 
  -4  10   1      127.69      125.00     11.12 o 
  -3  10   1      144.64      122.35     13.75 o 
  -2  10   1      553.22      544.21     24.32 o 
  -1  10   1      306.00      375.05     19.07 o 
   0  10   1      983.37      877.71     19.75 o 
   1  10   1      520.86      529.09     16.10 o 
   2  10   1        0.50       -5.12      4.47 o 
   3  10   1      509.65      523.35     25.61 o 
   4  10   1      189.98      173.91     17.55 o 
   5  10   1       16.23       11.45     11.04 o 
   6  10   1      124.35      133.33     18.43 o 
   7  10   1       33.82       23.51     13.96 o 
  -7  11   1       34.71       32.04     14.97 o 
  -6  11   1        4.86       -1.69      9.55 o 
  -5  11   1       22.35       27.66     12.50 o 
  -4  11   1      256.79      300.66     22.15 o 
  -3  11   1      132.06      147.35     15.72 o 
  -2  11   1        0.69       -3.86      5.42 o 
  -1  11   1      783.19      829.70     31.37 o 
   0  11   1      434.28      481.81     14.92 o 
   1  11   1     1436.77     1542.22     69.17 o 
   2  11   1       49.39       47.86      7.47 o 
   3  11   1      183.77      199.48     12.57 o 
   4  11   1     1215.22     1261.45     43.90 o 
   5  11   1        3.79       -7.11      9.62 o 
   6  11   1        5.91       -5.08     11.18 o 
   7  11   1       69.06       63.95     17.07 o 
  -6  12   1      131.67      171.60     22.15 o 
  -5  12   1      257.11      219.16     22.63 o 
  -4  12   1        0.02        1.69      7.45 o 
  -3  12   1      109.06      137.19     16.06 o 
  -2  12   1      162.34      153.24     15.38 o 
  -1  12   1       14.19        5.96      7.45 o 
   0  12   1        4.64        1.69      4.42 o 
   1  12   1        0.76        0.88      4.48 o 
   2  12   1     1217.53     1260.57     29.53 o 
   3  12   1       52.77       46.64      8.64 o 
   4  12   1       46.59       68.68     12.43 o 
   5  12   1       33.29       27.71     12.67 o 
   6  12   1       38.48       16.46     13.14 o 
   7  12   1       20.27       10.84     14.70 o 
  -6  13   1       37.80       24.19     12.60 o 
  -5  13   1        0.59       -0.75      9.69 o 
  -4  13   1      176.34      203.44     20.26 o 
  -3  13   1       79.27       87.60     14.23 o 
  -2  13   1        5.43       -2.85      7.05 o 
  -1  13   1       90.08      105.35     14.43 o 
   0  13   1       10.93       11.45      7.99 o 
   1  13   1        2.63        3.24     12.30 o 
   2  13   1      117.32      140.23     19.99 o 
   3  13   1      487.60      450.52     19.11 o 
   4  13   1       14.08       10.95      9.18 o 
   5  13   1       19.42        8.46      8.19 o 
   6  13   1        0.68       -4.49      8.77 o 
  -5  14   1       25.57       20.87     12.60 o 
  -4  14   1        0.36       -7.45      7.86 o 
  -3  14   1       24.49       -0.41      7.79 o 
  -2  14   1       36.59       42.00     10.50 o 
  -1  14   1        7.15        9.15      8.87 o 
   0  14   1      193.82      238.74     20.19 o 
   1  14   1       29.33       31.25      7.35 o 
   2  14   1       18.78       55.56     10.70 o 
   3  14   1        5.52        6.39      7.15 o 
   4  14   1      258.91      275.29     17.41 o 
   5  14   1        6.49        6.86      8.66 o 
   6  14   1       57.28       43.52     11.73 o 
  -5  15   1        2.05        2.03     10.50 o 
  -4  15   1      108.54      128.45     19.10 o 
  -3  15   1        0.15        2.44      8.54 o 
  -2  15   1        4.15        8.94      9.76 o 
  -1  15   1      286.61      306.69     23.78 o 
   0  15   1       76.78       89.56     14.63 o 
   1  15   1      992.60      874.88     37.80 o 
   2  15   1      155.80      178.11     13.55 o 
   3  15   1       12.58        1.89      6.83 o 
   4  15   1        2.15        6.95      8.11 o 
   5  15   1      234.36      211.40     26.52 o 
  -4  16   1       10.18       12.40     10.84 o 
  -3  16   1       77.79       62.87     14.97 o 
  -2  16   1      422.86      447.47     28.93 o 
  -1  16   1       41.74       19.78     10.57 o 
   0  16   1      115.21       91.93     16.60 o 
   1  16   1      134.17      152.63     18.70 o 
   2  16   1        9.59       15.11     13.21 o 
   3  16   1      170.41      160.84     14.56 o 
   4  16   1      129.20      145.80     15.43 o 
  -3  17   1       52.03       64.29     15.58 o 
  -2  17   1        4.24        4.13      9.82 o 
  -1  17   1      153.06      123.10     17.75 o 
   0  17   1       52.03       59.08     15.11 o 
   1  17   1      248.22      229.66     23.24 o 
   2  17   1      209.97      211.24     23.37 o 
   3  17   1        0.03       16.12     13.35 o 
  -2  18   1        6.47       13.14     11.72 o 
  -1  18   1       78.03       90.78     16.60 o 
   0  18   1       70.60       80.82     16.60 o 
   1  18   1       75.49      102.70     17.89 o 
   2  18   1       16.49        4.67     11.65 o 
  -2 -17   2       35.09       31.23     15.51 o 
  -1 -17   2        9.04       12.74     12.13 o 
   0 -17   2        0.16        9.82     11.86 o 
   1 -17   2       29.82       11.79     10.84 o 
   2 -17   2        6.53       16.87     11.65 o 
  -4 -16   2       12.23        6.59      9.54 o 
  -3 -16   2       59.27       64.22     17.61 o 
  -2 -16   2      128.09      124.04     20.26 o 
  -1 -16   2      132.66      139.36     19.24 o 
   0 -16   2       53.67       58.33     14.36 o 
   1 -16   2       12.36       -0.20      9.89 o 
   2 -16   2      232.23      231.08     22.90 o 
   3 -16   2       76.03      105.69     17.34 o 
   4 -16   2        1.46       -9.82      8.60 o 
  -4 -15   2      352.95      307.72     19.80 o 
  -3 -15   2       91.13       85.78     24.86 o 
  -2 -15   2      106.47      113.48     19.04 o 
  -1 -15   2      151.49      169.64     20.80 o 
   0 -15   2       26.26       18.83     10.98 o 
   1 -15   2      124.81      104.06     16.73 o 
   2 -15   2       53.17       33.87     12.26 o 
   3 -15   2      600.80      567.18     33.20 o 
   4 -15   2       38.18       27.84     12.53 o 
  -5 -14   2       85.81       62.39     18.43 o 
  -4 -14   2      136.69      136.37     21.34 o 
  -3 -14   2       76.03       45.39     14.36 o 
  -2 -14   2      131.61      100.00     11.43 o 
  -1 -14   2        0.35       -1.83      9.15 o 
   0 -14   2       34.11       48.91     12.33 o 
   1 -14   2       31.36       16.26     10.50 o 
   2 -14   2      113.29      117.07     16.53 o 
   3 -14   2      331.06      297.88     24.12 o 
   4 -14   2        2.69        5.62      9.82 o 
   5 -14   2      193.64      186.64     22.90 o 
  -6 -13   2       11.15       -1.42     12.80 o 
  -5 -13   2      109.75      128.65     21.14 o 
  -4 -13   2      481.89      493.94     31.71 o 
  -3 -13   2       16.63       21.00     13.35 o 
  -2 -13   2      486.26      406.28     27.30 o 
  -1 -13   2     1600.35     1615.02     51.76 o 
   0 -13   2      247.47      225.39     20.39 o 
   1 -13   2      171.67      178.38     18.43 o 
   2 -13   2       34.19       23.37      9.96 o 
   3 -13   2      119.56      146.60     17.21 o 
   4 -13   2        0.70        7.38      8.87 o 
   5 -13   2      126.34      122.72     13.97 o 
   6 -13   2        4.48       -3.18     10.98 o 
  -6 -12   2      295.18      303.24     29.06 o 
  -5 -12   2      162.75      139.15     20.66 o 
  -4 -12   2        5.07       -2.51     11.65 o 
  -3 -12   2      375.11      387.31     26.83 o 
  -2 -12   2      372.48      441.78     26.96 o 
  -1 -12   2      672.68      660.76     22.59 o 
   0 -12   2       28.69       37.87     10.84 o 
   1 -12   2       69.61       64.97     12.33 o 
   2 -12   2       14.06        8.54      8.20 o 
   3 -12   2      104.71      139.78     15.01 o 
   4 -12   2        6.41       10.70      8.02 o 
   5 -12   2       21.54       20.39      8.92 o 
   6 -12   2        0.55        0.03      8.24 o 
  -7 -11   2      184.35      144.30     23.64 o 
  -6 -11   2       19.45       19.31     14.70 o 
  -5 -11   2      162.24      176.75     21.81 o 
  -4 -11   2      866.04      850.43     38.01 o 
  -3 -11   2      336.36      309.20     23.30 o 
  -2 -11   2       10.20       33.20     11.31 o 
  -1 -11   2      570.92      575.78     27.23 o 
   0 -11   2        9.91       21.07      9.42 o 
   1 -11   2      466.49      471.38     24.25 o 
   2 -11   2      278.21      261.16     19.04 o 
   3 -11   2       16.16       -0.85     11.31 o 
   4 -11   2      122.66      103.69     11.41 o 
   5 -11   2        8.73        2.75      6.79 o 
   6 -11   2       77.12       78.33     16.67 o 
   7 -11   2        0.31        2.10     12.19 o 
  -7 -10   2        7.84       11.45     14.84 o 
  -6 -10   2      305.83      303.37     27.17 o 
  -5 -10   2      142.19      120.25     17.41 o 
  -4 -10   2      261.61      251.95     22.02 o 
  -3 -10   2     1016.87     1056.72     39.02 o 
  -2 -10   2       70.40       65.44     11.72 o 
  -1 -10   2      122.92      128.99     13.96 o 
   0 -10   2     1739.73     1838.03     49.56 o 
   1 -10   2       20.30       16.39      7.45 o 
   2 -10   2        0.69       -2.69      4.90 o 
   3 -10   2      129.81      122.59     10.89 o 
   4 -10   2       48.36       36.82      8.19 o 
   5 -10   2       13.15       33.50      8.33 o 
   6 -10   2       81.33       78.18     28.62 o 
   7 -10   2       45.27       31.98     14.36 o 
  -7  -9   2      217.64      233.39     25.88 o 
  -6  -9   2       27.10       26.42     14.02 o 
  -5  -9   2      435.55      455.33     27.78 o 
  -4  -9   2      623.91      607.28     29.94 o 
  -3  -9   2        0.01       10.16      8.13 o 
  -2  -9   2      179.02      192.27     16.26 o 
  -1  -9   2       34.03       30.28      8.81 o 
   0  -9   2      156.31      156.29     14.16 o 
   1  -9   2        5.61        3.32      5.69 o 
   2  -9   2      257.38      251.54     13.07 o 
   3  -9   2      289.59      264.41     13.64 o 
   4  -9   2       14.06       13.06      6.23 o 
   5  -9   2      166.62      161.50     17.21 o 
   6  -9   2       23.15       23.47      8.29 o 
   7  -9   2        3.98        3.32     10.91 o 
  -7  -8   2        0.06        7.52     12.74 o 
  -6  -8   2        1.02        1.15     10.70 o 
  -5  -8   2       67.76       96.88     15.58 o 
  -4  -8   2       55.97       47.90     11.79 o 
  -3  -8   2      221.74      195.52     16.94 o 
  -2  -8   2      384.80      395.37     21.00 o 
  -1  -8   2      424.53      461.42     21.07 o 
   0  -8   2       95.17      159.07     12.87 o 
   1  -8   2      108.58      130.08      8.21 o 
   2  -8   2       53.14       69.87      9.59 o 
   3  -8   2      316.87      296.38     13.70 o 
   4  -8   2        2.61        3.75      4.88 o 
   5  -8   2        6.55        5.17      7.59 o 
   6  -8   2       99.84       87.93     10.43 o 
   7  -8   2        1.73        1.22     10.77 o 
  -8  -7   2        6.36       13.62     15.51 o 
  -7  -7   2      242.15      210.22     23.64 o 
  -6  -7   2        1.97       12.67     11.25 o 
  -5  -7   2      288.87      310.21     22.90 o 
  -4  -7   2      265.69      251.75     19.58 o 
  -3  -7   2     1776.32     1805.79     47.56 o 
  -2  -7   2       42.51       63.14      9.35 o 
  -1  -7   2     2351.71     2252.92     50.13 o 
   0  -7   2       72.48       85.43      9.89 o 
   1  -7   2     1312.00     1259.96     36.50 o 
   2  -7   2      183.32      193.31     11.58 o 
   3  -7   2      759.79      806.52     21.29 o 
   4  -7   2      314.87      301.88     13.85 o 
   5  -7   2       52.14       50.78      8.12 o 
   6  -7   2        7.05        9.79      6.60 o 
   7  -7   2       38.28       44.65     14.09 o 
   8  -7   2        4.86       11.31     13.35 o 
  -8  -6   2       75.00       54.67     18.43 o 
  -7  -6   2       53.52       57.58     15.51 o 
  -6  -6   2      133.25      126.55     18.22 o 
  -5  -6   2      580.32      563.99     29.54 o 
  -4  -6   2        6.11       19.24      8.81 o 
  -3  -6   2       15.11       25.68      7.66 o 
  -2  -6   2     1192.33     1109.36     32.04 o 
  -1  -6   2     1507.53     1472.89     35.91 o 
   0  -6   2      818.94      774.55     23.91 o 
   1  -6   2      713.01      735.07     20.53 o 
   2  -6   2      562.57      545.50     15.55 o 
   3  -6   2     4013.53     4234.64     59.56 o 
   4  -6   2      232.24      250.87     12.30 o 
   5  -6   2      114.65      122.10     14.97 o 
   6  -6   2       71.77       53.60     15.34 o 
   7  -6   2       39.65       23.30     12.13 o 
   8  -6   2       20.88       21.41     13.35 o 
  -8  -5   2       49.05       24.05     15.04 o 
  -7  -5   2      350.40      376.13     28.52 o 
  -6  -5   2       20.34       20.53     11.38 o 
  -5  -5   2        5.22       -5.56      7.79 o 
  -4  -5   2      449.24      467.12     23.91 o 
  -3  -5   2      268.01      278.98     16.53 o 
  -2  -5   2        2.14        8.94      5.83 o 
  -1  -5   2     2838.46     2749.78     53.52 o 
   0  -5   2       46.64       43.54      5.69 o 
   1  -5   2       80.57       68.70      5.64 o 
   2  -5   2     1062.49     1060.89     21.41 o 
   3  -5   2      109.23      139.16      8.52 o 
   4  -5   2     2185.78     2144.34     38.06 o 
   5  -5   2      541.22      555.48     19.54 o 
   6  -5   2        3.38        5.28      5.87 o 
   7  -5   2      190.18      200.73     21.54 o 
   8  -5   2       23.26       19.71     13.35 o 
  -8  -4   2      307.74      343.21     30.96 o 
  -7  -4   2        6.58       14.84     12.19 o 
  -6  -4   2       65.93       75.27     14.70 o 
  -5  -4   2      984.36     1037.95     37.40 o 
  -4  -4   2     1423.30     1431.49     41.33 o 
  -3  -4   2        2.69        1.83      5.83 o 
  -2  -4   2      463.39      461.97     18.09 o 
  -1  -4   2      285.77      322.48     13.68 o 
   0  -4   2       41.63       40.50      4.61 o 
   1  -4   2      830.60      761.56     15.65 o 
   2  -4   2      994.86      999.12     46.47 o 
   3  -4   2     1188.83     1138.65     23.10 o 
   4  -4   2      587.73      656.11     36.35 o 
   5  -4   2       40.40       31.17      7.45 o 
   6  -4   2        1.05        4.69      5.65 o 
   7  -4   2        4.02       14.50     10.57 o 
   8  -4   2       56.69       39.09     14.16 o 
  -8  -3   2       31.42       61.45     17.55 o 
  -7  -3   2      314.95      375.32     27.51 o 
  -6  -3   2      134.56      142.81     16.67 o 
  -5  -3   2      110.45      111.44     14.29 o 
  -4  -3   2     2287.76     2281.85     54.33 o 
  -3  -3   2      308.86      314.21     16.60 o 
  -2  -3   2      609.36      597.53     20.12 o 
  -1  -3   2       14.86       10.16      4.06 o 
   0  -3   2        9.72        9.24      2.86 o 
   1  -3   2     2977.82     2910.15     46.44 o 
   2  -3   2     1539.69     1578.15     43.80 o 
   3  -3   2       23.65       31.33      4.52 o 
   4  -3   2      117.55      104.40      8.54 o 
   5  -3   2        8.45       13.81      4.91 o 
   6  -3   2       50.04       38.74      7.30 o 
   7  -3   2       56.20       29.74     11.79 o 
   8  -3   2       47.98       13.21     12.67 o 
  -8  -2   2       23.83        6.44     14.23 o 
  -7  -2   2        2.56        5.08      9.76 o 
  -6  -2   2       58.66       63.89     13.48 o 
  -5  -2   2      491.62      574.29     27.03 o 
  -4  -2   2        6.36       -2.57      5.15 o 
  -3  -2   2     1047.91      967.36     28.45 o 
  -2  -2   2     1875.11     1957.95     40.58 o 
  -1  -2   2     6523.90     6634.26    102.77 o 
   0  -2   2      246.64      278.30      9.42 o 
   1  -2   2      455.29      406.67      9.29 o 
   2  -2   2     2844.57     2815.77     37.60 o 
   3  -2   2      449.26      436.95     12.80 o 
   4  -2   2      989.67      971.88     22.22 o 
   5  -2   2        8.33        5.53      4.61 o 
   6  -2   2      196.11      195.80     16.02 o 
   7  -2   2       42.64       29.20     11.45 o 
   8  -2   2      115.65       94.51     17.82 o 
  -8  -1   2       83.04       52.50     16.94 o 
  -7  -1   2      143.64      161.24     20.39 o 
  -6  -1   2        8.43        8.47      8.47 o 
  -5  -1   2        4.30       -3.52      6.91 o 
  -4  -1   2      383.36      435.82     21.34 o 
  -3  -1   2     1012.44      968.38     28.93 o 
  -2  -1   2      719.72      761.34     22.09 o 
  -1  -1   2      626.43      598.80     19.14 o 
   0  -1   2       15.78        4.27      2.30 o 
   1  -1   2      156.35      151.08      4.99 o 
   2  -1   2     2755.66     2806.70     37.11 o 
   3  -1   2      349.12      350.04     11.34 o 
   4  -1   2     2500.00     2418.28     39.21 o 
   5  -1   2      510.46      478.06     20.09 o 
   6  -1   2        0.12        5.63      5.77 o 
   7  -1   2      251.83      245.45     22.63 o 
   8  -1   2       83.68       82.24     16.94 o 
  -8   0   2       44.52       31.64     14.16 o 
  -7   0   2       23.40       17.82     11.45 o 
  -6   0   2      170.01      197.55     19.65 o 
  -5   0   2     2183.19     2247.30     58.74 o 
  -4   0   2     1101.23     1228.86     37.13 o 
  -3   0   2      610.21      585.47     22.09 o 
  -2   0   2       48.27       47.88      4.44 o 
  -1   0   2      457.31      424.57     16.16 o 
   0   0   2      203.86      191.72      5.35 o 
   1   0   2     2244.95     2225.69     35.91 o 
   2   0   2    66912.30    67743.56    974.95 o 
   3   0   2     7136.15     7138.16    115.92 o 
   4   0   2       92.19      104.87     11.04 o 
   5   0   2      246.27      260.94     20.46 o 
   6   0   2       70.69       60.55      8.38 o 
   7   0   2        9.79       11.04      9.89 o 
   8   0   2      325.89      308.52     27.23 o 
   9   0   2        0.77       -8.20     11.92 o 
  -8   1   2        1.72        0.68     11.04 o 
  -7   1   2      698.12      649.63     35.16 o 
  -6   1   2      939.30      972.58     39.43 o 
  -5   1   2       45.11       45.45     10.33 o 
  -4   1   2     3456.65     3446.54     47.73 o 
  -3   1   2     4574.42     4630.77     66.76 o 
  -2   1   2     9710.95     9608.78    150.80 o 
  -1   1   2     8057.56     8074.43     86.21 o 
   0   1   2        8.43       -2.03      1.35 o 
   1   1   2     1444.06     1434.14     24.80 o 
   2   1   2    51842.78    52693.98    763.71 o 
   3   1   2        0.22       -1.56      4.61 o 
   4   1   2     3289.58     3248.53     66.66 o 
   5   1   2      692.64      740.14     29.74 o 
   6   1   2      141.17      139.69     16.06 o 
   7   1   2      322.30      322.14     24.80 o 
   8   1   2      162.32      147.49     20.73 o 
   9   1   2       25.57       32.32     17.75 o 
  -8   2   2      490.14      500.18     33.67 o 
  -7   2   2        0.43       -4.34      9.48 o 
  -6   2   2     1163.20     1142.01     43.02 o 
  -5   2   2     3101.36     3191.36     73.51 o 
  -4   2   2      463.86      478.30     13.13 o 
  -3   2   2     2360.84     2376.45     27.64 o 
  -2   2   2      977.43      883.61     16.34 o 
  -1   2   2     2544.73     2257.07     28.24 o 
   0   2   2       14.56        3.86      1.63 o 
   1   2   2     5023.53     4871.07     53.43 o 
   2   2   2     5490.83     5943.44     92.47 o 
   3   2   2     1755.45     1779.17     39.63 o 
   4   2   2     1401.30     1369.71     37.60 o 
   5   2   2      220.55      239.35     17.55 o 
   6   2   2      645.53      712.70     32.32 o 
   7   2   2      158.93      176.62     20.32 o 
   8   2   2      206.89      241.65     25.34 o 
   9   2   2        6.74       12.67     16.26 o 
  -8   3   2      258.65      221.53     25.00 o 
  -7   3   2      993.83     1040.80     44.85 o 
  -6   3   2      175.60      161.92     17.82 o 
  -5   3   2       30.98       20.73      8.74 o 
  -4   3   2     6334.23     6085.00     75.27 o 
  -3   3   2     4674.18     4852.57     48.91 o 
  -2   3   2     7464.85     7573.95     69.19 o 
  -1   3   2     1661.91     1441.65     20.36 o 
   0   3   2      592.27      586.58     10.05 o 
   1   3   2      654.67      608.36     13.24 o 
   2   3   2    10151.83    10250.93    153.58 o 
   3   3   2      614.07      633.16     20.46 o 
   4   3   2      168.15      153.24     12.33 o 
   5   3   2        2.39       -3.18      6.23 o 
   6   3   2       48.30       61.04     12.60 o 
   7   3   2       34.50       47.08     13.08 o 
   8   3   2      173.63      267.53     25.88 o 
  -8   4   2        5.18       -6.50     10.91 o 
  -7   4   2        0.28       -4.54      8.60 o 
  -6   4   2     1201.36     1215.31     44.71 o 
  -5   4   2       99.03      100.81     13.28 o 
  -4   4   2      703.50      691.30     13.97 o 
  -3   4   2     1257.54     1213.66     17.69 o 
  -2   4   2     4485.41     4290.70     42.56 o 
  -1   4   2      305.04      305.30      8.18 o 
   0   4   2    10019.80     9894.54    113.24 o 
   1   4   2      834.96      803.06     14.20 o 
   2   4   2      996.30      917.63     23.24 o 
   3   4   2      248.92      299.10     14.70 o 
   4   4   2      320.07      309.26     17.00 o 
   5   4   2       60.75       71.74     11.11 o 
   6   4   2       32.94       53.38     11.99 o 
   7   4   2        1.37       25.88     11.31 o 
   8   4   2      105.95      170.38     22.09 o 
  -8   5   2      256.55      235.08     25.74 o 
  -7   5   2      210.22      204.66     21.88 o 
  -6   5   2        0.71       12.40      9.21 o 
  -5   5   2        4.71       -4.20      5.62 o 
  -4   5   2     8614.41     8556.65     83.12 o 
  -3   5   2     1034.19     1014.97     16.29 o 
  -2   5   2      655.00      637.73     11.35 o 
  -1   5   2     2057.50     2064.08     29.98 o 
   0   5   2        5.86        3.15      2.26 o 
   1   5   2       46.98       46.36      4.25 o 
   2   5   2     3245.74     3367.77     60.36 o 
   3   5   2      226.07      234.07     13.82 o 
   4   5   2      437.70      409.94     20.12 o 
   5   5   2      109.69       98.23     12.67 o 
   6   5   2       40.70       50.74     11.72 o 
   7   5   2      106.89      107.04     16.67 o 
   8   5   2       58.19       84.28     17.55 o 
  -8   6   2       19.62       -5.62     10.91 o 
  -7   6   2       94.82       64.43     14.84 o 
  -6   6   2     1776.58     1625.05     53.93 o 
  -5   6   2      366.94      360.08     23.03 o 
  -4   6   2      112.80       99.76     13.69 o 
  -3   6   2      420.15      390.00      9.92 o 
  -2   6   2       48.59       41.59      4.29 o 
  -1   6   2     1189.12     1132.19     19.01 o 
   0   6   2     6947.75     6791.87     76.57 o 
   1   6   2     4817.94     4685.70     56.68 o 
   2   6   2       21.92       24.46      6.10 o 
   3   6   2      911.19      856.86     26.96 o 
   4   6   2      651.86      662.16     26.08 o 
   5   6   2       16.61       18.97      8.74 o 
   6   6   2      115.19      111.71     15.65 o 
   7   6   2       95.06      102.37     16.94 o 
   8   6   2       17.63       22.63     14.57 o 
  -8   7   2      290.85      301.68     29.00 o 
  -7   7   2       28.25       13.08     10.43 o 
  -6   7   2      132.02      131.56     17.68 o 
  -5   7   2       99.62      102.09     14.23 o 
  -4   7   2     1806.73     1844.16     34.31 o 
  -3   7   2     2207.01     2249.94     28.72 o 
  -2   7   2      621.69      589.19     14.14 o 
  -1   7   2     2576.62     2578.00     74.69 o 
   0   7   2      627.96      618.68     14.63 o 
   1   7   2     1728.36     1765.39     28.13 o 
   2   7   2     4935.08     5353.09     67.51 o 
   3   7   2        2.93        3.18      5.69 o 
   4   7   2     2003.28     1997.79     50.20 o 
   5   7   2     1156.06     1143.70     39.16 o 
   6   7   2       78.27       48.85     12.80 o 
   7   7   2       57.70       62.39     15.18 o 
   8   7   2       34.00       15.58     14.50 o 
  -8   8   2       31.73       33.33     14.29 o 
  -7   8   2      259.72      247.28     24.52 o 
  -6   8   2      441.30      493.60     29.94 o 
  -5   8   2      757.30      758.83     33.94 o 
  -4   8   2      283.56      288.49     17.68 o 
  -3   8   2      203.13      197.78      8.87 o 
  -2   8   2      104.85      133.61      7.31 o 
  -1   8   2      656.54      725.21     15.90 o 
   0   8   2    15644.28    16519.62    176.01 o 
   1   8   2      290.60      282.23     10.66 o 
   2   8   2     1909.58     1942.94     42.71 o 
   3   8   2     2598.09     2757.10     60.02 o 
   4   8   2      831.04      801.79     30.55 o 
   5   8   2       40.78       31.16     10.57 o 
   6   8   2      313.35      333.11     24.39 o 
   7   8   2       30.20       27.84     12.87 o 
   8   8   2        3.68        3.46     12.67 o 
  -7   9   2      124.47      169.64     22.49 o 
  -6   9   2      363.96      400.38     28.25 o 
  -5   9   2      204.01      210.42     19.99 o 
  -4   9   2      774.93      761.60     48.64 o 
  -3   9   2       17.31        6.23      5.76 o 
  -2   9   2      609.78      659.64     16.18 o 
  -1   9   2        7.70       11.70      4.37 o 
   0   9   2      152.34      159.28      8.17 o 
   1   9   2      176.83      152.99     10.33 o 
   2   9   2     1108.01     1173.63     63.75 o 
   3   9   2      686.38      755.94     21.22 o 
   4   9   2      321.26      284.54     19.78 o 
   5   9   2      207.84      218.42     19.38 o 
   6   9   2       40.30       45.46     12.80 o 
   7   9   2        6.06        2.91     12.06 o 
   8   9   2      101.83      108.40     20.12 o 
  -7  10   2        0.25       -5.89     10.43 o 
  -6  10   2       30.29        7.25      9.42 o 
  -5  10   2       21.09       16.87      9.82 o 
  -4  10   2       51.32       40.17     10.57 o 
  -3  10   2      973.99     1006.65     35.91 o 
  -2  10   2        6.59       18.09      6.64 o 
  -1  10   2       57.85       74.24     12.97 o 
   0  10   2     2802.96     2767.38     41.26 o 
   1  10   2     1114.44     1197.31     24.90 o 
   2  10   2       74.80       70.73     11.18 o 
   3  10   2      349.96      342.24     14.94 o 
   4  10   2      252.11      260.15     19.71 o 
   5  10   2       87.83       70.39     13.68 o 
   6  10   2      179.07      192.94     20.66 o 
   7  10   2        6.32       15.24     13.14 o 
  -7  11   2       64.21       85.70     18.02 o 
  -6  11   2        4.13       -4.27      8.54 o 
  -5  11   2      151.99      137.39     17.61 o 
  -4  11   2       90.34       95.18     13.89 o 
  -3  11   2      131.79      127.09     14.90 o 
  -2  11   2      663.82      729.09     29.40 o 
  -1  11   2     1349.24     1462.30     35.57 o 
   0  11   2       31.29       25.52      5.35 o 
   1  11   2      700.54      716.41     19.58 o 
   2  11   2      108.27       78.86      8.31 o 
   3  11   2      135.72      146.85     24.12 o 
   4  11   2      503.34      493.97     30.49 o 
   5  11   2       42.22       33.42      8.80 o 
   6  11   2        3.09       -0.75     10.91 o 
   7  11   2       10.65       -6.26      8.08 o 
  -6  12   2       31.53       22.90     13.01 o 
  -5  12   2       13.33        7.18      8.87 o 
  -4  12   2        3.93        3.32      8.06 o 
  -3  12   2      778.19      786.47     33.94 o 
  -2  12   2       25.75       11.72      7.52 o 
  -1  12   2       33.97       36.31      9.62 o 
   0  12   2      101.24       94.23      8.04 o 
   1  12   2      171.37      201.93     24.49 o 
   2  12   2       91.94      108.03      9.60 o 
   3  12   2      145.72      148.41     11.88 o 
   4  12   2       18.75       17.44      7.81 o 
   5  12   2       43.50       31.65      9.37 o 
   6  12   2       24.32       21.61     17.89 o 
   7  12   2        3.31       -7.38      8.29 o 
  -6  13   2       51.33       53.25     15.92 o 
  -5  13   2        8.43        1.22     10.16 o 
  -4  13   2       81.75       64.90     13.48 o 
  -3  13   2      291.83      298.02     22.83 o 
  -2  13   2       13.07       -8.84      5.89 o 
  -1  13   2        1.19        0.34      6.30 o 
   0  13   2        0.45        7.84      5.09 o 
   1  13   2      113.36      102.51      9.17 o 
   2  13   2       27.37        5.47      5.60 o 
   3  13   2       32.82       30.19      7.81 o 
   4  13   2      291.22      299.62     23.71 o 
   5  13   2        1.06        1.02      7.64 o 
   6  13   2       35.74       21.00     10.03 o 
  -5  14   2       50.12       41.05     14.29 o 
  -4  14   2      119.92      115.31     17.34 o 
  -3  14   2       10.99        9.62      9.35 o 
  -2  14   2       71.52       50.40     11.99 o 
  -1  14   2        1.08       -3.52      6.50 o 
   0  14   2      235.62      238.54     20.05 o 
   1  14   2        3.53        6.06      5.94 o 
   2  14   2       25.86       28.38      7.64 o 
   3  14   2        2.81       10.80      7.21 o 
   4  14   2      498.40      515.54     22.34 o 
   5  14   2        1.27        0.49      7.94 o 
   6  14   2        4.33        0.98      9.26 o 
  -5  15   2        0.55        9.96      9.89 o 
  -4  15   2        8.74        8.20     10.57 o 
  -3  15   2      102.55       79.26     14.97 o 
  -2  15   2       62.97       76.35     14.16 o 
  -1  15   2       24.61       29.47     10.70 o 
   0  15   2        0.08       -3.73      7.45 o 
   1  15   2        2.59       -6.03      7.38 o 
   2  15   2      147.00      140.74     20.66 o 
   3  15   2      250.56      270.66     16.64 o 
   4  15   2      344.09      322.80     19.06 o 
   5  15   2        5.32        9.18      9.31 o 
  -4  16   2       43.01       65.04     15.31 o 
  -3  16   2        0.41       -2.17      8.60 o 
  -2  16   2      229.70      201.41     20.32 o 
  -1  16   2       47.53       44.37     12.33 o 
   0  16   2      308.14      335.89     25.68 o 
   1  16   2      406.67      433.51     27.91 o 
   2  16   2      294.28      295.31     17.27 o 
   3  16   2      297.86      283.60     17.60 o 
   4  16   2      227.21      211.62     16.91 o 
  -3  17   2        1.15        6.64      9.89 o 
  -2  17   2        5.22        7.86      8.87 o 
  -1  17   2       92.76       61.99     14.16 o 
   0  17   2        0.27       -5.96      9.01 o 
   1  17   2       55.20       47.63     14.16 o 
   2  17   2       97.07      158.26     20.53 o 
   3  17   2        0.33        8.39      8.67 o 
   4  17   2        0.34        2.34      8.93 o 
  -2  18   2        0.29        5.56     10.09 o 
  -1  18   2       20.38       24.93     12.53 o 
   0  18   2        4.49        6.98     11.11 o 
   1  18   2       33.85       54.27     15.18 o 
   2  18   2       35.61       40.38     14.70 o 
  -2 -17   3      139.36      131.09     21.48 o 
  -1 -17   3        0.39       12.40     12.19 o 
   0 -17   3        0.18       16.19     11.99 o 
   1 -17   3        8.53       21.88     12.74 o 
   2 -17   3       52.13       58.80     14.23 o 
  -3 -16   3       16.98        6.16     14.16 o 
  -2 -16   3       24.84       33.67     16.33 o 
  -1 -16   3       89.72       98.30     18.02 o 
   0 -16   3      176.75      166.45     20.66 o 
   1 -16   3       11.45       24.19     12.19 o 
   2 -16   3       68.31       55.89     14.29 o 
   3 -16   3       74.34      106.97     18.22 o 
  -4 -15   3      137.49      141.79     21.34 o 
  -3 -15   3        9.95       -3.93     11.45 o 
  -2 -15   3      101.32       97.42     18.36 o 
  -1 -15   3       80.58       99.05     17.07 o 
   0 -15   3       41.22       45.86     13.96 o 
   1 -15   3      376.17      407.90     27.44 o 
   2 -15   3       68.79       81.16     15.51 o 
   3 -15   3        1.41        4.61     10.43 o 
   4 -15   3      174.28      180.48     22.09 o 
  -5 -14   3        0.23      -13.89     13.35 o 
  -4 -14   3       29.43       63.21     17.00 o 
  -3 -14   3      159.57      148.43     21.00 o 
  -2 -14   3      155.72      144.71     19.04 o 
  -1 -14   3      937.55      921.56     40.38 o 
   0 -14   3      899.85      890.80     38.95 o 
   1 -14   3       53.50       62.12     13.75 o 
   2 -14   3       28.11       31.64     12.13 o 
   3 -14   3     1058.75     1046.49     43.83 o 
   4 -14   3       30.48       23.64     12.13 o 
   5 -14   3      112.60      118.55     18.46 o 
  -5 -13   3      184.09      196.33     24.46 o 
  -4 -13   3      164.35      170.65     21.48 o 
  -3 -13   3        7.68       -7.25     10.30 o 
  -2 -13   3     1047.02     1022.64     42.41 o 
  -1 -13   3      191.87      200.06     21.00 o 
   0 -13   3       27.26       13.89     10.30 o 
   1 -13   3      295.59      296.87     22.90 o 
   2 -13   3       27.69       14.36      9.76 o 
   3 -13   3       42.08       28.79     10.70 o 
   4 -13   3      326.48      339.81     19.83 o 
   5 -13   3      113.78      126.22     27.20 o 
  -6 -12   3       18.34       22.36     15.85 o 
  -5 -12   3        1.89       -3.86     11.86 o 
  -4 -12   3        0.47       -4.27     11.18 o 
  -3 -12   3      102.93      124.86     18.22 o 
  -2 -12   3      161.31      117.27     17.28 o 
  -1 -12   3     1138.07     1085.31     40.92 o 
   0 -12   3       34.23       37.87     11.79 o 
   1 -12   3      256.97      276.95     21.88 o 
   2 -12   3      215.60      191.32     18.70 o 
   3 -12   3      695.35      719.55     25.50 o 
   4 -12   3        0.20       -6.32      6.25 o 
   5 -12   3      201.80      200.61     25.13 o 
   6 -12   3       18.05       11.05      9.65 o 
  -6 -11   3        5.40        2.37     12.87 o 
  -5 -11   3       58.70       68.09     16.46 o 
  -4 -11   3      114.55       99.38     16.87 o 
  -3 -11   3      249.44      211.03     20.87 o 
  -2 -11   3        6.24        0.00      9.01 o 
  -1 -11   3      315.74      341.31     22.76 o 
   0 -11   3      237.27      281.56     20.60 o 
   1 -11   3      148.06      187.73     17.00 o 
   2 -11   3       13.77       10.77      6.72 o 
   3 -11   3        3.93       -2.02      5.89 o 
   4 -11   3        1.21        2.06      6.76 o 
   5 -11   3       13.57        6.81      8.94 o 
   6 -11   3       84.76      101.72     13.29 o 
  -7 -10   3       67.50       59.01     18.97 o 
  -6 -10   3      369.34      376.67     30.22 o 
  -5 -10   3      376.57      388.33     27.71 o 
  -4 -10   3       63.68       90.17     16.33 o 
  -3 -10   3      281.03      327.83     23.37 o 
  -2 -10   3       15.65        0.27      8.47 o 
  -1 -10   3      184.76      197.89     17.75 o 
   0 -10   3        3.46        7.32      7.32 o 
   1 -10   3      222.62      246.06     17.82 o 
   2 -10   3      528.05      520.61     19.42 o 
   3 -10   3       97.94      100.39     10.14 o 
   4 -10   3       11.93        9.69      6.64 o 
   5 -10   3       36.94       38.19      9.05 o 
   6 -10   3        2.44        8.98      8.04 o 
   7 -10   3       46.48       55.01     16.67 o 
  -7  -9   3      322.38      271.39     28.52 o 
  -6  -9   3       56.67       28.05     15.11 o 
  -5  -9   3      101.81      114.36     17.68 o 
  -4  -9   3      603.24      627.07     31.10 o 
  -3  -9   3       27.62       10.09      8.81 o 
  -2  -9   3       89.55       95.39     13.14 o 
  -1  -9   3      280.51      301.95     18.70 o 
   0  -9   3       56.51       51.83     10.23 o 
   1  -9   3       29.02       24.01      6.33 o 
   2  -9   3      534.50      545.54     19.41 o 
   3  -9   3       46.23       34.93      7.14 o 
   4  -9   3      140.11      124.54     11.09 o 
   5  -9   3       26.94        9.61      7.05 o 
   6  -9   3       13.01        5.50      9.45 o 
   7  -9   3      127.01      163.13     22.29 o 
  -7  -8   3        0.11       -1.08     13.41 o 
  -6  -8   3      207.23      230.61     23.85 o 
  -5  -8   3       55.30       61.11     14.50 o 
  -4  -8   3       21.67       36.65     11.52 o 
  -3  -8   3      842.42      789.52     31.77 o 
  -2  -8   3      890.79      826.51     30.42 o 
  -1  -8   3      179.64      140.57     12.80 o 
   0  -8   3      400.45      403.70     20.12 o 
   1  -8   3       20.31       11.73      4.35 o 
   2  -8   3       12.31       28.53      7.05 o 
   3  -8   3      284.46      296.07     47.73 o 
   4  -8   3       21.23       11.91      5.76 o 
   5  -8   3      177.91      191.18     13.29 o 
   6  -8   3       63.92       57.93      9.68 o 
   7  -8   3       47.34       13.96     12.53 o 
  -8  -7   3      119.78      103.04     22.29 o 
  -7  -7   3      271.62      293.68     28.45 o 
  -6  -7   3        0.72        2.24     10.91 o 
  -5  -7   3      315.39      304.12     23.17 o 
  -4  -7   3      811.23      778.01     32.86 o 
  -3  -7   3     1358.19     1388.00     41.66 o 
  -2  -7   3        2.01        0.75      6.30 o 
  -1  -7   3      162.38      124.11     11.58 o 
   0  -7   3       34.86       32.64      5.75 o 
   1  -7   3      758.70      656.44     37.16 o 
   2  -7   3      295.97      326.70     12.84 o 
   3  -7   3        6.87       -3.27      6.61 o 
   4  -7   3      450.69      467.23     17.48 o 
   5  -7   3      145.38      153.53     23.88 o 
   6  -7   3      125.72      111.61     11.50 o 
   7  -7   3      115.36      142.81     19.99 o 
   8  -7   3        2.30        3.18     11.99 o 
  -8  -6   3        0.65       -9.35     13.89 o 
  -7  -6   3       39.12       29.54     15.24 o 
  -6  -6   3      112.43      178.72     20.05 o 
  -5  -6   3      627.23      646.31     31.50 o 
  -4  -6   3       12.80       22.29      9.76 o 
  -3  -6   3     2914.98     3011.69     66.32 o 
  -2  -6   3        4.89       10.50      6.03 o 
  -1  -6   3     1561.63     1492.47     37.40 o 
   0  -6   3     1462.47     1285.12     24.81 o 
   1  -6   3     1521.63     1701.49     29.86 o 
   2  -6   3      341.06      318.07     30.55 o 
   3  -6   3      985.21      909.64     22.23 o 
   4  -6   3        4.02        0.60      4.23 o 
   5  -6   3      339.78      369.20     20.32 o 
   6  -6   3       77.49       76.09     13.01 o 
   7  -6   3        8.65        1.08     10.23 o 
   8  -6   3       55.95       47.02     15.51 o 
  -8  -5   3      187.96      184.81     25.68 o 
  -7  -5   3      229.79      259.95     26.15 o 
  -6  -5   3        5.02       25.74     12.53 o 
  -5  -5   3       20.62       22.49     10.37 o 
  -4  -5   3      978.10      970.47     35.16 o 
  -3  -5   3     1303.77     1377.16     39.16 o 
  -2  -5   3      413.29      365.29     17.75 o 
  -1  -5   3     1761.88     1658.51     38.21 o 
   0  -5   3       51.15       46.85      5.17 o 
   1  -5   3     2274.65     2240.89     34.26 o 
   2  -5   3       26.09       33.24      4.85 o 
   3  -5   3      209.17      195.32     26.96 o 
   4  -5   3        2.36        5.55      4.39 o 
   5  -5   3      622.15      644.54     20.81 o 
   6  -5   3      129.25      126.70     11.34 o 
   7  -5   3      347.13      415.42     28.59 o 
   8  -5   3        0.23        0.81     11.58 o 
  -8  -4   3       30.03       15.38     14.36 o 
  -7  -4   3       30.12       18.56     13.41 o 
  -6  -4   3      276.81      286.57     23.91 o 
  -5  -4   3        2.37        6.10      8.27 o 
  -4  -4   3      141.09      128.18     13.41 o 
  -3  -4   3      525.76      539.27     23.03 o 
  -2  -4   3     2639.83     2790.09     56.64 o 
  -1  -4   3     1375.31     1318.69     31.30 o 
   0  -4   3     2591.38     2327.19    135.53 o 
   1  -4   3      844.30      866.46     27.98 o 
   2  -4   3      467.34      445.22     12.73 o 
   3  -4   3       70.05       66.68     21.37 o 
   4  -4   3       15.09       14.25      3.07 o 
   5  -4   3        1.19        0.37      4.72 o 
   6  -4   3      179.70      180.75     12.62 o 
   7  -4   3       15.64        2.85      9.28 o 
   8  -4   3        4.95        6.03     11.58 o 
  -8  -3   3      291.11      293.28     28.59 o 
  -7  -3   3      299.22      287.92     26.01 o 
  -6  -3   3       17.81       24.93     11.45 o 
  -5  -3   3       52.86       69.85     11.79 o 
  -4  -3   3      263.16      250.46     17.21 o 
  -3  -3   3       19.07       20.12      6.50 o 
  -2  -3   3      750.37      825.70     25.20 o 
  -1  -3   3       34.57       20.53      4.88 o 
   0  -3   3        0.97       -3.62      2.41 o 
   1  -3   3      276.38      311.86     14.09 o 
   2  -3   3      110.18      129.36     10.47 o 
   3  -3   3        4.94        4.21      3.34 o 
   4  -3   3        6.05        8.58      6.71 o 
   5  -3   3        1.27        1.24      4.28 o 
   6  -3   3       28.12       29.54      6.74 o 
   7  -3   3      100.44      106.43     16.26 o 
   8  -3   3        7.70       -2.85     10.30 o 
  -8  -2   3       42.33       51.15     17.55 o 
  -7  -2   3      159.75      156.56     20.60 o 
  -6  -2   3      130.48      134.34     16.73 o 
  -5  -2   3       31.15       40.51     10.70 o 
  -4  -2   3      377.16      401.60     20.87 o 
  -3  -2   3     1014.61     1018.30     29.94 o 
  -2  -2   3      106.51      118.02      9.35 o 
  -1  -2   3      455.04      478.71      9.02 o 
   0  -2   3      141.45      129.14      4.30 o 
   1  -2   3     5510.33     5393.14     62.41 o 
   2  -2   3     1218.64     1217.18     21.01 o 
   3  -2   3      474.27      424.37      9.25 o 
   4  -2   3      125.70      144.11      9.15 o 
   5  -2   3      359.13      358.50     14.74 o 
   6  -2   3      183.12      178.98     22.46 o 
   7  -2   3        5.36       11.79     10.30 o 
   8  -2   3       13.24       23.30     12.47 o 
  -8  -1   3       36.35       50.95     17.61 o 
  -7  -1   3      163.23      201.42     18.49 o 
  -6  -1   3       66.47       62.80     13.14 o 
  -5  -1   3      402.54      376.06     23.17 o 
  -4  -1   3      297.33      295.44     18.09 o 
  -3  -1   3       68.96       70.19      9.08 o 
  -2  -1   3        8.67       16.28      3.51 o 
  -1  -1   3      875.26      875.86     15.17 o 
   0  -1   3        7.30        0.50      2.03 o 
   1  -1   3      735.93      664.12     22.25 o 
   2  -1   3     3869.78     4067.91     53.46 o 
   3  -1   3      278.31      289.93     10.60 o 
   4  -1   3      961.09      964.73     22.46 o 
   5  -1   3        8.60       12.86      7.89 o 
   6  -1   3       28.25       21.59      6.63 o 
   7  -1   3      206.97      202.26     14.31 o 
   8  -1   3       91.31      118.62     18.77 o 
  -8   0   3        0.78        5.01     11.18 o 
  -7   0   3      153.26      141.46     19.85 o 
  -6   0   3      150.03      124.45     16.60 o 
  -5   0   3        6.27       -5.42      6.10 o 
  -4   0   3        0.37       -5.15      5.01 o 
  -3   0   3     1562.66     1581.29     28.56 o 
  -2   0   3      172.52      143.54      6.92 o 
  -1   0   3      610.16      558.92     15.21 o 
   0   0   3     5409.09     5096.33     76.15 o 
   1   0   3     2130.44     2132.13     34.14 o 
   2   0   3       29.31       38.07      4.64 o 
   3   0   3     4800.79     4813.29     82.52 o 
   4   0   3      325.08      333.25     17.14 o 
   5   0   3     2187.51     2134.22     39.30 o 
   6   0   3      795.32      830.89     24.77 o 
   7   0   3       29.10       32.52      9.76 o 
   8   0   3      122.15      101.48     18.36 o 
   9   0   3        4.45        8.06     14.57 o 
  -8   1   3       38.07       29.54     14.09 o 
  -7   1   3      199.73      238.47     23.64 o 
  -6   1   3       57.76       54.47     12.74 o 
  -5   1   3      424.98      456.14     24.59 o 
  -4   1   3      273.33      249.80      8.96 o 
  -3   1   3      958.15      973.11     20.79 o 
  -2   1   3     1065.63     1078.65     19.33 o 
  -1   1   3    15957.49    15501.77    295.78 o 
   0   1   3      322.12      303.97      5.91 o 
   1   1   3    18493.66    18402.54    480.63 o 
   2   1   3    22599.34    23286.24    238.30 o 
   3   1   3     3565.27     3634.08     65.78 o 
   4   1   3     6802.62     6903.01    118.15 o 
   5   1   3      660.97      670.56     28.05 o 
   6   1   3      179.83      151.96     16.67 o 
   7   1   3      575.11      585.03     22.66 o 
   8   1   3       23.02       38.07     14.23 o 
   9   1   3        0.67        2.31     10.50 o 
  -8   2   3       76.15       42.61     15.51 o 
  -7   2   3       84.62       80.69     15.85 o 
  -6   2   3       10.70       24.32      9.96 o 
  -5   2   3     1237.90     1123.04     39.09 o 
  -4   2   3      464.05      452.34     10.28 o 
  -3   2   3     3122.69     2924.82     42.15 o 
  -2   2   3     3722.73     3909.77     65.61 o 
  -1   2   3     3962.43     3714.85     44.00 o 
   0   2   3    19125.29    17923.21    184.92 o 
   1   2   3      178.10      194.85     11.18 o 
   2   2   3     1981.87     2140.02     28.46 o 
   3   2   3      175.00      164.90     10.77 o 
   4   2   3     4876.37     4746.55     87.39 o 
   5   2   3      242.94      270.85     18.16 o 
   6   2   3     1046.59      984.84     37.67 o 
   7   2   3      173.18      207.85     21.20 o 
  -8   3   3        9.52       -4.00      9.42 o 
  -7   3   3      436.34      439.00     29.81 o 
  -6   3   3      110.43      133.87     16.73 o 
  -5   3   3      342.03      318.61     20.46 o 
  -4   3   3      502.12      511.96     11.31 o 
  -3   3   3     1424.64     1407.06     25.49 o 
  -2   3   3     1982.85     1957.53     28.83 o 
  -1   3   3      711.49      772.76     13.97 o 
   0   3   3     1125.80     1027.16     14.92 o 
   1   3   3      167.93      207.27      6.00 o 
   2   3   3     3581.21     3717.77     45.47 o 
   3   3   3     1436.10     1454.39     32.93 o 
   4   3   3      932.55     1035.99     30.35 o 
   5   3   3       68.49       53.93      9.55 o 
   6   3   3       34.93       34.82     10.43 o 
   7   3   3       80.39      101.01     15.51 o 
   8   3   3      198.66      165.03     21.34 o 
  -8   4   3       22.04        7.05     11.52 o 
  -7   4   3       35.40       24.59     12.33 o 
  -6   4   3      231.28      223.36     20.60 o 
  -5   4   3       32.89       31.50      9.21 o 
  -4   4   3     1615.70     1569.46     22.60 o 
  -3   4   3     2024.02     1892.28     23.85 o 
  -2   4   3        9.61        9.87      3.14 o 
  -1   4   3      272.62      225.38      7.37 o 
   0   4   3     7095.86     6901.16     75.43 o 
   1   4   3     2116.67     2042.11     27.02 o 
   2   4   3     4851.60     4896.82     79.13 o 
   3   4   3     2132.94     2074.41     43.56 o 
   4   4   3      969.29      984.63     29.88 o 
   5   4   3      417.76      434.73     21.41 o 
   6   4   3      336.60      328.98     21.27 o 
   7   4   3       23.76       14.77     10.03 o 
   8   4   3       55.22       56.70     15.38 o 
  -8   5   3        0.66       -7.25      8.87 o 
  -7   5   3      364.20      349.85     27.23 o 
  -6   5   3      797.74      716.09     34.62 o 
  -5   5   3      728.44      708.16     31.37 o 
  -4   5   3        7.93       12.61      4.63 o 
  -3   5   3       24.89       28.62      4.64 o 
  -2   5   3      115.90      106.24      6.07 o 
  -1   5   3      265.33      253.71     12.94 o 
   0   5   3        1.94       -2.69      1.80 o 
   1   5   3      849.21      859.07     15.56 o 
   2   5   3      410.34      384.44     10.98 o 
   3   5   3      582.77      591.57     20.73 o 
   4   5   3     1114.14     1140.18     33.67 o 
   5   5   3       11.38        5.08      6.84 o 
   6   5   3      163.67      163.00     16.73 o 
   7   5   3      379.58      401.67     26.15 o 
   8   5   3       80.45       85.70     17.21 o 
  -8   6   3      164.63      130.07     21.41 o 
  -7   6   3       14.79       25.20     12.06 o 
  -6   6   3      248.27      269.43     22.90 o 
  -5   6   3       32.34       24.15      5.89 o 
  -4   6   3      101.85      111.10      6.48 o 
  -3   6   3     2265.91     2252.83     35.16 o 
  -2   6   3     1317.89     1299.69     22.80 o 
  -1   6   3     4229.98     4404.09     63.41 o 
   0   6   3     3246.28     3394.25     42.74 o 
   1   6   3       12.10       12.25      3.28 o 
   2   6   3       46.11       64.62      5.44 o 
   3   6   3      830.68      840.70     19.71 o 
   4   6   3      174.81      170.65     13.75 o 
   5   6   3      446.41      440.42     22.90 o 
   6   6   3      693.27      775.36     33.40 o 
   7   6   3        3.61       18.77     11.52 o 
   8   6   3      139.91      149.72     21.00 o 
  -8   7   3       43.55       13.55     13.89 o 
  -7   7   3      355.92      368.88     29.20 o 
  -6   7   3      518.49      569.89     31.98 o 
  -5   7   3      152.02      116.73     14.84 o 
  -4   7   3     2431.37     2214.75     30.03 o 
  -3   7   3      707.08      711.50     17.19 o 
  -2   7   3       94.59      120.94      7.07 o 
  -1   7   3     2859.91     2826.51     38.45 o 
   0   7   3        5.27       -0.90      2.75 o 
   1   7   3     1898.01     1916.18     29.46 o 
   2   7   3      372.63      349.02     11.68 o 
   3   7   3       74.28       87.44     25.44 o 
   4   7   3     2355.77     2340.45     54.47 o 
   5   7   3        1.01       14.50      8.54 o 
   6   7   3       92.15       66.39     13.35 o 
   7   7   3      641.36      653.01     34.14 o 
   8   7   3       11.55       31.84     14.23 o 
  -8   8   3      155.84      138.81     22.22 o 
  -7   8   3      124.62      127.36     19.71 o 
  -6   8   3     1722.54     1659.12     56.50 o 
  -5   8   3       50.38       55.35     11.86 o 
  -4   8   3       37.25       30.89      9.69 o 
  -3   8   3      883.63      841.65     19.27 o 
  -2   8   3      941.68      981.18     33.06 o 
  -1   8   3      201.72      221.16     10.03 o 
   0   8   3    12338.53    12639.50    143.62 o 
   1   8   3      143.33      139.60     10.57 o 
   2   8   3       41.33       27.97      5.00 o 
   3   8   3      309.02      293.21     17.72 o 
   4   8   3       25.39       25.10      6.41 o 
   5   8   3       41.39       36.85     10.37 o 
   6   8   3       86.01      108.33     15.72 o 
   7   8   3      343.61      378.43     27.23 o 
   8   8   3       54.54       44.96     11.43 o 
  -7   9   3      203.32      221.46     24.46 o 
  -6   9   3      122.46      126.55     18.56 o 
  -5   9   3        2.16        2.64      6.64 o 
  -4   9   3      621.78      631.13     29.54 o 
  -3   9   3      477.37      484.46     23.37 o 
  -2   9   3     1237.04     1194.08     23.68 o 
  -1   9   3       29.10       36.63      5.79 o 
   0   9   3       59.97       65.73      7.82 o 
   1   9   3       19.91       31.57      7.99 o 
   2   9   3        7.96        4.43      4.04 o 
   3   9   3      446.39      462.29     23.20 o 
   4   9   3     1146.54     1122.71     54.84 o 
   5   9   3      331.62      312.23     49.73 o 
   6   9   3       43.38       30.49     11.38 o 
   7   9   3      213.36      207.68     38.38 o 
   8   9   3      114.24       99.00     14.33 o 
  -7  10   3       46.86       59.48     15.79 o 
  -6  10   3      136.62      155.95     20.12 o 
  -5  10   3       16.06       14.23      9.21 o 
  -4  10   3        0.01        6.10      7.79 o 
  -3  10   3      144.41      158.66     14.90 o 
  -2  10   3     1124.26     1066.78     22.54 o 
  -1  10   3        1.98        4.11      6.37 o 
   0  10   3     2836.93     2934.39     52.10 o 
   1  10   3      592.05      608.04     23.61 o 
   2  10   3       75.88       55.66      6.95 o 
   3  10   3      414.31      436.04     16.42 o 
   4  10   3      534.55      532.31     19.46 o 
   5  10   3       14.61       17.01      7.42 o 
   6  10   3        5.06        4.60      7.93 o 
   7  10   3      128.64      102.48     13.38 o 
  -7  11   3       40.96       26.08     13.96 o 
  -6  11   3        3.37       15.45     11.72 o 
  -5  11   3        2.19        5.28      8.81 o 
  -4  11   3      157.40      153.79     16.73 o 
  -3  11   3      256.69      244.09     19.17 o 
  -2  11   3      808.19      875.49     32.52 o 
  -1  11   3      105.53       89.47      7.29 o 
   0  11   3      300.54      330.37     12.75 o 
   1  11   3      341.42      364.64     15.34 o 
   2  11   3      999.55     1063.51     25.18 o 
   3  11   3        1.97       -2.73      5.14 o 
   4  11   3      199.38      195.51     13.27 o 
   5  11   3       56.05       62.04      9.87 o 
   6  11   3       32.20       16.67      9.10 o 
   7  11   3       55.88       73.12     14.63 o 
  -6  12   3       44.61       60.02     15.31 o 
  -5  12   3       73.28       61.31     14.29 o 
  -4  12   3      349.10      326.81     23.24 o 
  -3  12   3      521.79      572.53     28.93 o 
  -2  12   3      102.30      120.32     14.02 o 
  -1  12   3        3.38        6.16      6.77 o 
   0  12   3     1862.46     1855.38     33.73 o 
   1  12   3      451.98      484.17     19.54 o 
   2  12   3       76.20       77.51      8.72 o 
   3  12   3      501.33      535.46     19.54 o 
   4  12   3       76.32       78.87     25.57 o 
   5  12   3      114.78      109.97     12.29 o 
   6  12   3      421.31      420.28     30.32 o 
   7  12   3       17.59       24.53     10.51 o 
  -6  13   3       56.80       68.90     16.60 o 
  -5  13   3      132.18      132.78     19.10 o 
  -4  13   3      126.48      171.20     19.31 o 
  -3  13   3      149.97      145.11     16.94 o 
  -2  13   3      190.34      215.98     18.49 o 
  -1  13   3      785.87      837.22     32.86 o 
   0  13   3        7.72        6.03      8.84 o 
   1  13   3      352.36      407.37     16.00 o 
   2  13   3        1.20       -6.20      4.94 o 
   3  13   3       94.74       82.40     28.08 o 
   4  13   3      589.42      582.68     22.59 o 
   5  13   3      115.02      109.44     12.82 o 
   6  13   3        7.38        9.33      8.92 o 
  -6  14   3        2.11        8.33     12.47 o 
  -5  14   3       95.31       90.44     17.95 o 
  -4  14   3       62.49       53.52     13.21 o 
  -3  14   3      326.88      305.88     23.78 o 
  -2  14   3        7.56       -4.54      6.71 o 
  -1  14   3      248.36      236.17     19.58 o 
   0  14   3       16.40       14.63      8.47 o 
   1  14   3       13.60        7.33      5.69 o 
   2  14   3       31.64       40.50      8.52 o 
   3  14   3       17.59        9.52      7.18 o 
   4  14   3       88.49       83.50     11.34 o 
   5  14   3       37.06       34.57     26.96 o 
   6  14   3       13.85       14.34      9.19 o 
  -5  15   3        0.07       19.44     11.58 o 
  -4  15   3      141.12      124.25     18.29 o 
  -3  15   3      210.21      229.59     21.88 o 
  -2  15   3       14.53       20.53      9.89 o 
  -1  15   3      209.13      192.88     18.90 o 
   0  15   3       11.87       10.84      8.74 o 
   1  15   3       27.35       12.36      6.33 o 
   2  15   3      166.22      178.70     13.34 o 
   3  15   3       79.63       70.22     11.99 o 
   4  15   3      272.59      278.94     17.78 o 
   5  15   3        3.69        1.27      8.21 o 
  -4  16   3       90.17       76.76     15.99 o 
  -3  16   3       26.79       14.57     10.70 o 
  -2  16   3       50.03       60.84     13.68 o 
  -1  16   3       53.75       49.05     12.74 o 
   0  16   3      507.75      480.73     28.59 o 
   1  16   3       59.28       58.47     13.68 o 
   2  16   3       35.18       54.86      9.80 o 
   3  16   3      151.78      138.84     19.95 o 
   4  16   3        5.90        6.55      8.11 o 
   5  16   3        2.64        7.71      8.56 o 
  -3  17   3       54.31       66.12     15.51 o 
  -2  17   3       47.77       46.00     12.74 o 
  -1  17   3        2.38       -0.41      8.87 o 
   0  17   3        5.32       13.55     10.50 o 
   1  17   3        2.53       10.09     10.84 o 
   2  17   3       55.47       33.13     13.41 o 
   3  17   3       20.11       11.76     12.87 o 
   4  17   3      152.97      149.93     15.17 o 
  -2  18   3        0.94        3.93      9.96 o 
  -1  18   3       54.37       61.92     14.43 o 
   0  18   3       35.05       11.52     10.57 o 
   1  18   3        2.01       -2.17     10.16 o 
   2  18   3        0.07       17.07     12.67 o 
   3  18   3       30.09       24.93     15.11 o 
   0  19   3        0.49        5.28     11.38 o 
  -1 -17   4        5.13        9.21     13.68 o 
   0 -17   4       13.03       15.45     12.26 o 
   1 -17   4        6.53       10.16     11.31 o 
  -3 -16   4        5.73       -8.27     12.87 o 
  -2 -16   4       11.64       28.52     14.63 o 
  -1 -16   4       52.94       76.89     18.36 o 
   0 -16   4      251.70      271.46     25.13 o 
   1 -16   4        0.74        9.48     11.18 o 
   2 -16   4       21.61       25.95     11.58 o 
   3 -16   4        1.02       -1.08      9.28 o 
  -4 -15   4      128.32      134.95     22.02 o 
  -3 -15   4       11.22        7.66     14.57 o 
  -1 -15   4      129.45      135.29     20.39 o 
   0 -15   4       35.54       25.54     13.08 o 
   1 -15   4       30.04       35.91     13.01 o 
   2 -15   4      120.93      146.20     19.17 o 
   3 -15   4        4.69        5.08     10.30 o 
   4 -15   4      338.22      389.27     30.76 o 
  -5 -14   4        0.24      -13.62     13.62 o 
  -4 -14   4       74.42       54.88     18.43 o 
  -3 -14   4      320.72      277.49     26.69 o 
  -2 -14   4      125.47      136.51     19.99 o 
  -1 -14   4      118.12      136.24     18.90 o 
   0 -14   4     1119.66     1189.84     46.00 o 
   1 -14   4       88.08       79.74     15.18 o 
   2 -14   4      145.48      150.74     18.09 o 
   3 -14   4        1.66       11.11     10.03 o 
   4 -14   4       62.64       71.47     13.58 o 
   5 -14   4       85.10       89.43     14.19 o 
  -5 -13   4      306.40      341.24     30.76 o 
  -4 -13   4      400.97      398.56     29.06 o 
  -3 -13   4      109.35       77.30     16.46 o 
  -2 -13   4      865.67      793.72     38.28 o 
  -1 -13   4       78.74       73.64     15.38 o 
   0 -13   4      185.24      195.25     19.24 o 
   1 -13   4      842.73      867.70     37.26 o 
   2 -13   4       21.98       17.28     10.09 o 
   3 -13   4        0.97        2.45      9.89 o 
   4 -13   4      384.76      439.53     26.05 o 
   5 -13   4        3.49        0.08      8.61 o 
  -6 -12   4        2.59       -5.22     13.96 o 
  -5 -12   4        6.98        8.87     12.74 o 
  -4 -12   4      126.94      129.19     20.12 o 
  -3 -12   4      793.93      734.04     36.52 o 
  -2 -12   4      121.24      122.96     16.60 o 
  -1 -12   4      880.37      876.65     37.46 o 
   0 -12   4      302.79      310.48     23.64 o 
   1 -12   4     2524.16     2513.68     65.92 o 
   2 -12   4      581.13      639.12     27.64 o 
   3 -12   4      139.83      172.37     14.10 o 
   4 -12   4       11.02       18.57      8.03 o 
   5 -12   4       32.50       26.03      9.38 o 
   6 -12   4       90.68      101.13     15.95 o 
  -6 -11   4        1.93      -11.72     13.21 o 
  -5 -11   4      201.02      180.00     22.83 o 
  -4 -11   4      377.39      440.69     28.59 o 
  -3 -11   4      430.54      449.64     28.11 o 
  -2 -11   4      617.79      590.48     29.67 o 
  -1 -11   4       18.27       31.10     11.25 o 
   0 -11   4      296.89      299.51     21.00 o 
   1 -11   4      177.14      196.87     17.75 o 
   2 -11   4        4.48        3.63      6.79 o 
   3 -11   4      440.72      425.50     19.58 o 
   4 -11   4      377.23      351.65     30.18 o 
   5 -11   4       97.27       85.55     11.92 o 
   6 -11   4        0.60        0.27      8.30 o 
  -7 -10   4      118.96      108.73     22.29 o 
  -6 -10   4       79.70       81.97     18.56 o 
  -5 -10   4       37.88       27.71     13.62 o 
  -4 -10   4      720.14      697.18     34.28 o 
  -3 -10   4      151.27      169.16     18.97 o 
  -2 -10   4       18.43       11.92      9.55 o 
  -1 -10   4      374.53      387.78     23.64 o 
   0 -10   4       20.33       17.07      9.28 o 
   1 -10   4      460.62      487.50     20.22 o 
   2 -10   4       29.86       29.61      7.84 o 
   3 -10   4     1370.93     1416.01     36.04 o 
   4 -10   4       34.59       45.78     10.26 o 
   5 -10   4       59.31       57.04     17.24 o 
   6 -10   4        0.86       -2.94      7.33 o 
   7 -10   4       49.98       31.98     14.63 o 
  -7  -9   4       89.08       91.39     20.87 o 
  -6  -9   4        0.08        1.42     12.87 o 
  -5  -9   4      103.06       99.52     17.68 o 
  -4  -9   4      569.18      592.65     31.03 o 
  -3  -9   4       33.25        8.81      8.87 o 
  -2  -9   4      715.09      699.35     30.08 o 
  -1  -9   4     3008.03     2833.52     64.77 o 
   0  -9   4      133.59      138.27     14.57 o 
   1  -9   4      653.66      667.40     20.81 o 
   2  -9   4        3.56       -2.90     14.94 o 
   3  -9   4        9.67        4.55      5.89 o 
   4  -9   4      414.14      445.52     19.05 o 
   5  -9   4      128.06      148.23     12.77 o 
   6  -9   4       40.25       30.01      9.05 o 
   7  -9   4      234.07      272.07     26.83 o 
  -7  -8   4        2.70        5.15     12.80 o 
  -6  -8   4       81.30       65.65     15.72 o 
  -5  -8   4      114.44       94.91     16.19 o 
  -4  -8   4       25.46       22.09     11.38 o 
  -3  -8   4     1792.71     1706.00     48.98 o 
  -2  -8   4      322.98      343.41     20.53 o 
  -1  -8   4     1156.43     1178.19     36.11 o 
   0  -8   4     3021.64     2761.53     55.38 o 
   1  -8   4       21.80       13.44      5.58 o 
   2  -8   4      857.81      856.72     58.50 o 
   3  -8   4      291.69      288.78     14.17 o 
   4  -8   4       76.68       78.26      9.08 o 
   5  -8   4      442.43      428.63     19.11 o 
   6  -8   4        1.86       -0.16      6.22 o 
   7  -8   4       30.84        7.25     12.06 o 
  -7  -7   4      295.86      359.74     30.96 o 
  -6  -7   4       73.41       59.69     14.90 o 
  -5  -7   4      205.06      223.70     21.68 o 
  -4  -7   4      599.59      664.19     31.10 o 
  -3  -7   4     1244.11     1264.97     40.38 o 
  -2  -7   4      256.21      243.14     16.53 o 
  -1  -7   4     1012.60      955.16     30.96 o 
   0  -7   4       48.83       44.05      6.49 o 
   1  -7   4      160.98      137.58     12.16 o 
   2  -7   4       45.72       59.25      6.98 o 
   3  -7   4     1820.33     1847.30     35.60 o 
   4  -7   4      158.96      173.27     18.12 o 
   5  -7   4       12.17       17.35      7.79 o 
   6  -7   4       40.58       33.33      8.67 o 
   7  -7   4      267.70      287.38     26.56 o 
   8  -7   4       14.31       15.65     14.09 o 
  -8  -6   4       22.66        2.44     15.11 o 
  -7  -6   4       12.01        9.15     14.50 o 
  -6  -6   4        2.81       10.77     10.98 o 
  -5  -6   4       48.82       39.43     12.19 o 
  -4  -6   4       15.84        1.63      8.20 o 
  -3  -6   4     2556.66     2629.46     61.31 o 
  -2  -6   4      384.54      341.78     18.63 o 
  -1  -6   4     1259.55     1540.77     39.02 o 
   0  -6   4      311.97      230.38     27.23 o 
   1  -6   4      107.32       81.01      7.72 o 
   2  -6   4     1065.73     1035.00     23.05 o 
   3  -6   4       48.80       29.16      5.79 o 
   4  -6   4        5.28        7.98      4.82 o 
   5  -6   4     1057.92     1121.54     30.69 o 
   6  -6   4        6.70       14.76      8.60 o 
   7  -6   4       37.48       33.29      9.24 o 
   8  -6   4      101.08       75.94     17.61 o 
  -8  -5   4        0.20       14.77     14.50 o 
  -7  -5   4      121.71      142.88     21.27 o 
  -6  -5   4       23.67       38.01     13.62 o 
  -5  -5   4      258.97      282.37     22.83 o 
  -4  -5   4     2402.36     2612.12     64.43 o 
  -3  -5   4        8.38       15.24      7.59 o 
  -2  -5   4      464.51      571.38     22.70 o 
  -1  -5   4     1115.48      963.02     28.05 o 
   0  -5   4       10.90        2.46      7.01 o 
   1  -5   4      245.60      203.96     17.24 o 
   2  -5   4        1.67        0.29      4.27 o 
   3  -5   4      177.62      186.88     15.55 o 
   4  -5   4      715.39      689.73     27.37 o 
   5  -5   4        0.75        1.24      5.25 o 
   6  -5   4       99.89      112.80     11.12 o 
   7  -5   4      350.81      357.11     18.92 o 
   8  -5   4       17.97       15.99     12.06 o 
  -8  -4   4        5.98        3.25     12.74 o 
  -7  -4   4       25.46       41.39     14.97 o 
  -6  -4   4      418.68      465.08     28.79 o 
  -5  -4   4      129.46      127.23     15.31 o 
  -4  -4   4      297.67      306.76     20.05 o 
  -3  -4   4     3306.04     3501.50     72.29 o 
  -2  -4   4     1153.84     1259.55     34.14 o 
  -1  -4   4      458.62      544.90     32.65 o 
   0  -4   4       20.46       12.56      3.94 o 
   1  -4   4     5196.64     5065.43    128.72 o 
   2  -4   4     1929.75     2020.91     32.51 o 
   3  -4   4      985.82      927.33     21.35 o 
   4  -4   4      427.79      453.13     16.11 o 
   5  -4   4      192.43      230.31     13.05 o 
   6  -4   4        3.70        3.83      5.82 o 
   7  -4   4      107.79      105.47     22.25 o 
   8  -4   4       10.86       10.16     11.72 o 
  -8  -3   4      146.49      109.95     20.60 o 
  -7  -3   4      252.64      312.99     26.96 o 
  -6  -3   4        0.51        1.69      8.87 o 
  -5  -3   4      208.45      229.39     19.10 o 
  -4  -3   4      176.96      177.84     16.06 o 
  -3  -3   4      743.27      761.07     26.90 o 
  -2  -3   4     1753.83     1677.89     39.90 o 
  -1  -3   4      807.13      788.16     13.31 o 
   0  -3   4       11.52       13.43      2.46 o 
   1  -3   4       40.07       34.80      4.05 o 
   2  -3   4      196.57      208.21      8.50 o 
   3  -3   4      383.77      407.47      8.81 o 
   4  -3   4     1754.08     1668.62     23.38 o 
   5  -3   4      209.21      196.98     12.01 o 
   6  -3   4      179.28      179.50     43.19 o 
   7  -3   4      342.49      337.38     18.27 o 
   8  -3   4        0.43       -0.27     10.64 o 
  -8  -2   4      131.86      190.78     24.66 o 
  -7  -2   4       23.41       26.49     13.08 o 
  -6  -2   4      403.02      418.61     26.01 o 
  -5  -2   4      210.57      238.88     19.17 o 
  -4  -2   4      258.48      231.83     17.21 o 
  -3  -2   4     3687.47     3810.97     73.84 o 
  -2  -2   4     3663.70     3520.53     47.74 o 
  -1  -2   4     2445.31     2365.48     26.65 o 
   0  -2   4     8294.21     7933.03     71.82 o 
   1  -2   4      671.33      727.59     14.22 o 
   2  -2   4       22.06       13.99      3.17 o 
   3  -2   4      892.09      879.45     14.19 o 
   4  -2   4      153.69      154.56      6.82 o 
   5  -2   4      159.99      153.15      7.79 o 
   6  -2   4      106.48       82.09      9.55 o 
   7  -2   4        0.02       13.38      7.49 o 
   8  -2   4       13.38       12.06     12.19 o 
  -8  -1   4       87.70       85.77     19.92 o 
  -7  -1   4      195.94      233.52     23.71 o 
  -6  -1   4      168.55      197.26     20.46 o 
  -5  -1   4      138.16      191.72     18.09 o 
  -4  -1   4     1187.84     1164.84     37.53 o 
  -3  -1   4       13.93       15.53      4.29 o 
  -2  -1   4        5.28        5.98      2.99 o 
  -1  -1   4      586.98      533.45     13.09 o 
   0  -1   4      351.46      352.04      7.43 o 
   1  -1   4     3465.28     3483.89     34.03 o 
   2  -1   4        2.82        6.54      1.91 o 
   3  -1   4      452.01      398.30      9.21 o 
   4  -1   4      419.43      432.21     11.13 o 
   5  -1   4       29.61       34.99      4.68 o 
   6  -1   4       45.38       47.78      7.90 o 
   7  -1   4      734.17      787.87     26.47 o 
   8  -1   4        9.04        5.08     10.77 o 
  -8   0   4       57.50       73.46     23.98 o 
  -7   0   4       90.24       88.48     17.07 o 
  -6   0   4        1.88       -9.96      6.91 o 
  -5   0   4       53.48       56.23     10.91 o 
  -4   0   4      185.76      180.07     14.90 o 
  -3   0   4     3850.52     3892.20     61.24 o 
  -2   0   4     2165.74     2067.43     31.25 o 
  -1   0   4      790.33      791.83     19.58 o 
   0   0   4    12379.42    11715.70    101.76 o 
   1   0   4        9.70       16.40      1.95 o 
   2   0   4      216.73      236.48      6.94 o 
   3   0   4      967.22      914.36     17.25 o 
   4   0   4     2106.85     2229.90     29.62 o 
   5   0   4      933.28      908.29     23.88 o 
   6   0   4       61.96       70.61     15.21 o 
   7   0   4       11.05        2.34      7.38 o 
   8   0   4       27.60       16.33     12.13 o 
  -8   1   4        5.62        5.15     11.04 o 
  -7   1   4      133.14       97.62     17.21 o 
  -6   1   4       16.51       12.47      9.89 o 
  -5   1   4       29.46       11.99      8.06 o 
  -4   1   4       12.63       22.15      5.36 o 
  -3   1   4      661.95      711.42     17.94 o 
  -2   1   4      357.40      335.81     11.82 o 
  -1   1   4     2574.03     2623.59     40.17 o 
   0   1   4      562.03      553.03      9.43 o 
   1   1   4     5259.54     5436.02     87.19 o 
   2   1   4      591.21      655.90     18.22 o 
   3   1   4     1147.74     1136.37     20.14 o 
   4   1   4     6475.77     6603.38     97.22 o 
   5   1   4        4.85       -2.51      6.10 o 
   6   1   4       95.85      117.34     14.70 o 
   7   1   4      948.13      883.98     32.59 o 
   8   1   4       40.55       30.76     13.68 o 
  -8   2   4       82.18       56.91     16.67 o 
  -7   2   4       69.36       80.14     15.58 o 
  -6   2   4       26.50       28.32     11.11 o 
  -5   2   4      109.68      100.74     13.48 o 
  -4   2   4        9.27       11.00      4.65 o 
  -3   2   4     6552.74     6271.00     77.29 o 
  -2   2   4      931.20      957.80     18.68 o 
  -1   2   4      264.62      242.71     16.77 o 
   0   2   4    15343.78    15416.66    159.58 o 
   1   2   4      910.29      811.67     11.58 o 
   2   2   4    14269.56    14979.42    156.48 o 
   3   2   4     3480.36     3511.82     45.85 o 
   4   2   4      112.96      112.93      9.21 o 
   5   2   4     1085.34     1021.35     34.01 o 
   6   2   4      250.63      262.99     19.58 o 
   7   2   4       73.27       57.11     14.36 o 
   8   2   4      110.10      118.51     12.75 o 
  -8   3   4       79.73       50.20     15.99 o 
  -7   3   4       57.69       82.92     15.85 o 
  -6   3   4       20.57       10.37      9.35 o 
  -5   3   4      148.39      163.88     16.26 o 
  -4   3   4      123.44      108.29      8.54 o 
  -3   3   4     8459.15     8494.91     99.42 o 
  -2   3   4      838.91      891.22     21.34 o 
  -1   3   4      138.84      158.71      6.51 o 
   0   3   4       57.08       51.74      3.21 o 
   1   3   4      387.38      385.86     17.99 o 
   2   3   4      380.23      385.87     15.55 o 
   3   3   4      826.21      882.32     17.70 o 
   4   3   4     7342.34     7409.10     88.93 o 
   5   3   4      424.30      436.15     21.20 o 
   6   3   4       24.82       21.41      8.87 o 
   7   3   4       47.35       55.35     13.55 o 
   8   3   4      110.46       97.06     12.35 o 
  -8   4   4        3.64       10.23     12.33 o 
  -7   4   4       10.77        7.11     10.57 o 
  -6   4   4       19.10       27.51     10.50 o 
  -5   4   4     1217.68     1210.57     28.81 o 
  -4   4   4      315.40      320.63      8.97 o 
  -3   4   4      476.52      452.86     28.56 o 
  -2   4   4     1195.07     1173.67     21.32 o 
  -1   4   4     1173.92     1175.75     19.46 o 
   0   4   4     3986.60     4176.68     48.44 o 
   1   4   4     2339.05     2320.69     29.72 o 
   2   4   4       48.40       63.44      6.30 o 
   3   4   4      129.25      135.11      7.59 o 
   4   4   4      577.77      578.84     16.80 o 
   5   4   4      111.45      125.74     12.94 o 
   6   4   4        3.36        0.54      7.52 o 
   7   4   4       41.70       37.13     12.53 o 
   8   4   4       36.73       54.65     16.36 o 
  -8   5   4       98.78       84.89     18.29 o 
  -7   5   4      210.58      228.10     23.44 o 
  -6   5   4      106.82       79.26     14.36 o 
  -5   5   4      316.53      321.87     14.55 o 
  -4   5   4      578.55      555.84     17.03 o 
  -3   5   4      150.98      156.33      8.69 o 
  -2   5   4      503.72      519.89     13.46 o 
  -1   5   4     1392.12     1262.12     20.96 o 
   0   5   4       62.26       57.72      4.25 o 
   1   5   4     1646.89     1603.09     23.46 o 
   2   5   4      212.95      191.70      7.63 o 
   3   5   4      145.72      139.40      7.86 o 
   4   5   4     5115.65     5327.12     70.22 o 
   5   5   4      342.41      328.03     18.70 o 
   6   5   4        3.82       -5.22      7.45 o 
   7   5   4      198.23      193.69     19.51 o 
   8   5   4       68.48       62.12     11.88 o 
  -8   6   4       63.77       56.91     16.73 o 
  -7   6   4      406.98      364.07     28.45 o 
  -6   6   4      218.92      158.19     18.29 o 
  -5   6   4      552.02      556.40     19.14 o 
  -4   6   4      811.65      835.05     24.46 o 
  -3   6   4     1428.85     1373.46     30.45 o 
  -2   6   4      243.53      227.96      9.39 o 
  -1   6   4      321.55      352.80     12.77 o 
   0   6   4     3524.05     3420.55     43.52 o 
   1   6   4      148.42      154.46      7.01 o 
   2   6   4     2707.18     2882.23     39.69 o 
   3   6   4     2450.62     2539.38     38.61 o 
   4   6   4      647.27      689.79     25.74 o 
   5   6   4      103.97       96.86      9.44 o 
   6   6   4      286.45      261.44     20.53 o 
   7   6   4       37.05       29.99     10.81 o 
   8   6   4      515.01      569.27     45.93 o 
  -8   7   4      171.02      122.83     21.20 o 
  -7   7   4      461.17      474.09     31.84 o 
  -6   7   4      135.66      124.99     16.80 o 
  -5   7   4       84.44       72.90     12.80 o 
  -4   7   4      478.50      493.55     16.43 o 
  -3   7   4      752.76      720.77     18.09 o 
  -2   7   4      199.03      183.94     11.99 o 
  -1   7   4     1357.03     1400.87     23.98 o 
   0   7   4        9.79       15.59      3.49 o 
   1   7   4     3683.95     3800.26     49.00 o 
   2   7   4       12.37       11.66      3.80 o 
   3   7   4      970.07     1054.59     22.63 o 
   4   7   4     2364.26     2436.79     54.67 o 
   5   7   4        3.10        3.22      4.88 o 
   6   7   4       66.70       67.36     23.07 o 
   7   7   4      435.35      405.88     20.25 o 
   8   7   4       34.54       36.38     16.33 o 
  -8   8   4      184.79      196.53     24.80 o 
  -7   8   4      342.90      294.77     27.30 o 
  -6   8   4        1.99       -4.95      8.47 o 
  -5   8   4      162.82      186.78     18.83 o 
  -4   8   4       55.36       60.63      7.02 o 
  -3   8   4     1141.19     1082.69     23.20 o 
  -2   8   4      157.10      167.56     13.28 o 
  -1   8   4       36.14       28.05      8.27 o 
   0   8   4      667.80      838.88     35.91 o 
   1   8   4       34.47       26.84      4.51 o 
   2   8   4       88.30      108.37      7.46 o 
   3   8   4      717.26      720.29     18.94 o 
   4   8   4      344.89      356.20     25.41 o 
   5   8   4      398.86      443.36     17.97 o 
   6   8   4      171.03      180.85     13.68 o 
   7   8   4      123.07      111.11     17.51 o 
   8   8   4      206.26      201.07     26.29 o 
  -7   9   4      255.67      249.92     25.81 o 
  -6   9   4        1.95       18.02     10.98 o 
  -5   9   4       59.16       69.31     13.08 o 
  -4   9   4     1300.27     1242.68     42.68 o 
  -3   9   4     1187.35     1182.64     36.38 o 
  -2   9   4      409.19      400.69     13.45 o 
  -1   9   4       18.80       14.63      3.80 o 
   0   9   4      197.76      233.86      9.82 o 
   1   9   4      436.83      503.54     14.61 o 
   2   9   4     1982.32     1990.83     33.81 o 
   3   9   4       20.44       14.64      5.26 o 
   4   9   4     1424.35     1373.08     30.73 o 
   5   9   4     1000.12     1045.18     28.57 o 
   6   9   4       42.07       44.04     19.00 o 
   7   9   4      286.24      303.53     19.00 o 
   8   9   4       22.95        8.54     13.89 o 
  -7  10   4       25.84       37.46     14.97 o 
  -6  10   4      123.70      121.06     17.89 o 
  -5  10   4      196.74      144.03     18.16 o 
  -4  10   4      194.57      233.05     20.12 o 
  -3  10   4       77.36       61.99     10.77 o 
  -2  10   4     1392.28     1392.77     27.30 o 
  -1  10   4      194.23      177.80      9.43 o 
   0  10   4      813.61      679.09     17.38 o 
   1  10   4        5.57        1.77      4.23 o 
   2  10   4      516.71      475.74     15.77 o 
   3  10   4      402.19      393.45     20.02 o 
   4  10   4        4.12        6.55      5.93 o 
   5  10   4        0.32       -2.25      5.78 o 
   6  10   4       78.14       79.57     11.28 o 
   7  10   4       46.51       38.86     16.63 o 
  -7  11   4        6.53        1.15     10.64 o 
  -6  11   4        6.71        9.01      9.48 o 
  -5  11   4       16.03       -7.59      7.93 o 
  -4  11   4     1018.01     1103.73     42.21 o 
  -3  11   4        7.48       10.70      7.86 o 
  -2  11   4      148.25      144.62     12.36 o 
  -1  11   4      306.69      280.86     11.92 o 
   0  11   4        5.42        3.00      3.95 o 
   1  11   4      144.65      166.63     15.31 o 
   2  11   4      628.82      641.31     19.17 o 
   3  11   4        1.28       -3.59      5.12 o 
   4  11   4      175.28      177.21     23.61 o 
   5  11   4      331.39      348.81     17.68 o 
   6  11   4        3.47        0.55      7.04 o 
   7  11   4      143.02      142.73     23.17 o 
  -6  12   4      561.27      548.34     35.03 o 
  -5  12   4      130.44      133.87     18.16 o 
  -4  12   4       79.29       74.12     13.21 o 
  -3  12   4      303.95      273.56     20.93 o 
  -2  12   4      339.95      391.37     22.02 o 
  -1  12   4        0.41       -1.84      4.37 o 
   0  12   4     1808.76     1898.81     67.58 o 
   1  12   4      572.29      556.33     17.67 o 
   2  12   4        9.65        9.72      5.56 o 
   3  12   4      851.41      861.68     24.43 o 
   4  12   4      134.51      126.26     11.82 o 
   5  12   4       52.80       51.08     10.23 o 
   6  12   4      146.50      162.53     14.97 o 
   7  12   4       47.47       50.35     11.90 o 
  -6  13   4        0.90        6.37     11.25 o 
  -5  13   4       57.89       71.13     15.51 o 
  -4  13   4      800.87      808.56     37.74 o 
  -3  13   4        1.56        0.41      7.45 o 
  -2  13   4      813.92      793.99     33.26 o 
  -1  13   4     1023.11     1027.04     36.79 o 
   0  13   4       38.08       37.99      6.54 o 
   1  13   4      496.71      521.60     29.84 o 
   2  13   4      524.73      555.88     19.61 o 
   3  13   4        6.38        2.39      6.34 o 
   4  13   4      177.74      213.42     42.71 o 
   5  13   4      123.94      138.08     13.59 o 
   6  13   4       22.82       14.65      9.23 o 
  -6  14   4       66.20       83.53     17.95 o 
  -5  14   4       68.43       51.35     14.16 o 
  -4  14   4       58.25       58.60     14.02 o 
  -3  14   4      427.53      400.72     26.15 o 
  -2  14   4      288.64      293.68     21.54 o 
  -1  14   4       78.03       83.46     12.74 o 
   0  14   4      170.77      171.91     11.30 o 
   1  14   4      100.21      129.40     10.71 o 
   2  14   4       35.63       31.49      8.50 o 
   3  14   4       92.80       96.71     10.97 o 
   4  14   4        5.22       -2.33      6.71 o 
   5  14   4       78.02       68.78     14.90 o 
   6  14   4      217.60      167.21     16.25 o 
  -5  15   4        0.62       -1.96      9.21 o 
  -4  15   4       58.07       63.07     14.43 o 
  -3  15   4       47.61       54.40     12.74 o 
  -2  15   4        6.30        9.82      8.81 o 
  -1  15   4      202.00      224.72     19.65 o 
   0  15   4        1.84        6.10      8.60 o 
   1  15   4        5.50        8.37      8.33 o 
   2  15   4        1.11        0.64      6.34 o 
   3  15   4        1.82       -0.37      6.47 o 
   4  15   4       93.96       76.03     14.53 o 
   5  15   4      199.35      183.68     15.90 o 
  -4  16   4        6.88       16.26     10.64 o 
  -3  16   4       25.12       20.80     11.25 o 
  -2  16   4       89.31      118.35     16.53 o 
  -1  16   4      168.30      169.57     18.49 o 
   0  16   4      259.32      267.94     22.42 o 
   1  16   4        1.79        8.20      9.21 o 
   2  16   4      110.35       95.94     10.94 o 
   3  16   4        6.65       13.87      8.47 o 
   4  16   4       96.67       65.71     15.51 o 
   5  16   4        5.21       12.47     17.51 o 
  -3  17   4       63.59       85.02     16.39 o 
  -2  17   4        0.26       -4.13      7.72 o 
  -1  17   4        1.11       10.70      9.08 o 
   0  17   4       62.95       57.72     13.41 o 
   1  17   4       40.46       38.34     13.01 o 
   2  17   4       32.19       30.76      8.89 o 
   3  17   4       15.28       11.78      8.38 o 
   4  17   4       87.26       73.15     12.55 o 
  -2  18   4       53.78       45.73     13.82 o 
  -1  18   4        2.74       15.04     10.16 o 
   0  18   4      113.74      103.45     16.73 o 
   1  18   4        0.31       10.64     11.38 o 
   2  18   4        1.35       10.37     11.86 o 
   3  18   4        5.66       12.81      8.89 o 
   0  19   4        9.81       10.70     10.57 o 
   1  19   4        5.76       17.82     12.53 o 
  -2 -16   5        6.58       34.69     16.46 o 
  -1 -16   5        5.28       -8.54     10.37 o 
   0 -16   5       96.25      103.65     18.77 o 
   1 -16   5        3.92        1.90     10.91 o 
   2 -16   5        0.50        1.15      9.69 o 
  -3 -15   5        0.19      -16.33     12.40 o 
  -2 -15   5       44.59       47.83     15.45 o 
  -1 -15   5       35.83       20.32     13.96 o 
   0 -15   5       14.11       24.52     13.08 o 
   1 -15   5      145.24      187.18     21.48 o 
   2 -15   5      145.19      164.63     20.26 o 
   3 -15   5      140.24      140.78     19.31 o 
  -4 -14   5       18.81       29.40     17.07 o 
  -3 -14   5      123.49      110.43     19.85 o 
  -2 -14   5        2.14        2.30     12.40 o 
  -1 -14   5        7.86       14.70     12.94 o 
   0 -14   5      221.55      268.55     24.05 o 
   1 -14   5       21.19       27.64     12.13 o 
   2 -14   5       23.62       38.01     12.80 o 
   3 -14   5       92.44      120.12     17.89 o 
   4 -14   5      153.90      170.49     16.57 o 
  -5 -13   5        8.02       -4.40     14.90 o 
  -4 -13   5      397.77      424.23     32.38 o 
  -3 -13   5        0.47        5.89     12.53 o 
  -2 -13   5      264.09      247.14     23.30 o 
  -1 -13   5        7.72       12.47     11.86 o 
   0 -13   5        3.27       -2.64      8.54 o 
   1 -13   5        4.95        9.21     10.09 o 
   2 -13   5     2150.36     2202.52     64.90 o 
   3 -13   5       53.46       62.27     11.13 o 
   4 -13   5       51.23       50.72     10.88 o 
   5 -13   5       23.83       12.32      8.84 o 
  -5 -12   5       36.38       21.54     15.65 o 
  -4 -12   5        2.92        1.02     13.21 o 
  -3 -12   5      227.79      216.32     22.29 o 
  -2 -12   5      479.15      440.49     28.39 o 
  -1 -12   5        5.03      -11.25      9.76 o 
   0 -12   5     5154.50     5114.22    107.18 o 
   1 -12   5      128.35      109.95     16.39 o 
   2 -12   5       31.15       36.28      9.16 o 
   3 -12   5       20.47       22.68     10.57 o 
   4 -12   5       74.07       91.68     12.37 o 
   5 -12   5       58.41       51.17     21.10 o 
   6 -12   5      102.13       64.08     12.71 o 
  -6 -11   5        1.72       -1.69     14.63 o 
  -5 -11   5      187.18      200.80     23.24 o 
  -4 -11   5      165.14      164.42     21.34 o 
  -3 -11   5      148.14      154.12     19.38 o 
  -2 -11   5       80.43       67.14     13.82 o 
  -1 -11   5     1377.48     1339.83     45.12 o 
   0 -11   5      156.18      161.44     17.14 o 
   1 -11   5      538.22      531.57     21.54 o 
   2 -11   5      231.56      224.22     14.92 o 
   3 -11   5        3.38       -0.82      6.33 o 
   4 -11   5      215.24      251.44     16.84 o 
   5 -11   5       80.34      105.09     12.73 o 
   6 -11   5        5.92        1.21      8.69 o 
  -6 -10   5      179.68      149.38     22.63 o 
  -5 -10   5      250.24      220.52     23.85 o 
  -4 -10   5      280.41      266.45     24.25 o 
  -3 -10   5      676.88      621.98     31.71 o 
  -2 -10   5       94.02       69.85     13.14 o 
  -1 -10   5       57.70       34.55     10.70 o 
   0 -10   5     1446.65     1454.93     45.12 o 
   1 -10   5        0.43       -5.66      5.28 o 
   2 -10   5        1.64        3.36      6.12 o 
   3 -10   5       53.15       83.38     11.04 o 
   4 -10   5       89.21       65.40     10.08 o 
   5 -10   5       38.50       39.62     24.05 o 
   6 -10   5      163.33      145.73     16.70 o 
  -7  -9   5        2.33       -1.83     14.90 o 
  -6  -9   5        5.13       10.84     13.21 o 
  -5  -9   5      477.62      499.16     30.82 o 
  -4  -9   5     1104.26     1101.84     42.88 o 
  -3  -9   5       89.86       91.66     14.97 o 
  -2  -9   5      504.21      502.68     26.42 o 
  -1  -9   5      752.12      671.85     29.13 o 
   0  -9   5        3.89       -8.27      6.57 o 
   1  -9   5     2298.65     2178.00     41.28 o 
   2  -9   5      109.10      117.55     17.48 o 
   3  -9   5        5.94       12.87      6.34 o 
   4  -9   5      792.83      880.97     38.82 o 
   5  -9   5      235.87      225.59     15.60 o 
   6  -9   5       16.78       28.09      9.38 o 
   7  -9   5       56.72       69.05     12.12 o 
  -7  -8   5       41.63       35.63     17.48 o 
  -6  -8   5      551.19      561.96     35.09 o 
  -5  -8   5      258.33      216.05     21.81 o 
  -4  -8   5      172.85      217.26     21.00 o 
  -3  -8   5     1555.84     1605.94     48.24 o 
  -2  -8   5      197.18      192.54     17.21 o 
  -1  -8   5     1128.90     1165.38     37.19 o 
   0  -8   5     3038.03     2994.02     49.01 o 
   1  -8   5     1790.43     1809.73     35.40 o 
   2  -8   5      386.72      399.73     16.25 o 
   3  -8   5      763.02      792.62     24.15 o 
   4  -8   5       13.82        7.13      6.94 o 
   5  -8   5       70.63       60.02      9.43 o 
   6  -8   5       13.14        7.85      7.48 o 
   7  -8   5        7.17       12.45     11.89 o 
  -7  -7   5      108.48      101.15     21.07 o 
  -6  -7   5       16.83       41.66     14.90 o 
  -5  -7   5      277.11      324.10     24.86 o 
  -4  -7   5     1414.55     1366.66     45.53 o 
  -3  -7   5      149.02      153.24     16.19 o 
  -2  -7   5     1738.24     1693.88     45.93 o 
  -1  -7   5      973.85      953.27     31.50 o 
   0  -7   5      280.92      280.36     13.03 o 
   1  -7   5      892.24      908.69     36.99 o 
   2  -7   5     1186.72     1180.89     43.83 o 
   3  -7   5       55.95       62.78      7.85 o 
   4  -7   5      615.38      673.76     31.06 o 
   5  -7   5      660.77      705.84     24.17 o 
   6  -7   5       22.83       16.32      7.93 o 
   7  -7   5       58.41       55.22     10.73 o 
  -7  -6   5       12.28       17.48     13.62 o 
  -6  -6   5      118.44       97.28     17.95 o 
  -5  -6   5       10.89        7.93     10.37 o 
  -4  -6   5      305.23      337.31     22.29 o 
  -3  -6   5      979.16      912.08     33.40 o 
  -2  -6   5      101.90      100.67     11.99 o 
  -1  -6   5     2293.61     2318.84     52.10 o 
   0  -6   5     3163.19     3038.55     50.34 o 
   1  -6   5      113.45      143.12      8.98 o 
   2  -6   5        2.30        5.64      4.22 o 
   3  -6   5     5211.74     5238.99     72.40 o 
   4  -6   5        6.05       11.36      5.57 o 
   5  -6   5      137.82      139.97     11.49 o 
   6  -6   5       84.14      105.62     11.28 o 
   7  -6   5       20.53       20.20      8.44 o 
   8  -6   5       68.93       58.74     16.73 o 
  -8  -5   5      125.50       92.54     21.54 o 
  -7  -5   5      209.53      254.32     27.17 o 
  -6  -5   5        0.18        9.89     12.47 o 
  -5  -5   5      355.50      381.21     25.41 o 
  -4  -5   5      176.06      158.26     17.07 o 
  -3  -5   5      149.03      141.18     14.50 o 
  -2  -5   5      132.55      110.36     11.72 o 
  -1  -5   5     4970.02     4839.74     63.47 o 
   0  -5   5      404.93      401.57     18.05 o 
   1  -5   5     3095.10     3026.36     44.37 o 
   2  -5   5       52.64       35.21      5.21 o 
   3  -5   5      416.21      432.23     15.10 o 
   4  -5   5      750.00      772.23     22.09 o 
   5  -5   5       54.63       58.07     11.99 o 
   6  -5   5        0.28        5.33      6.49 o 
   7  -5   5      284.45      294.99     18.19 o 
   8  -5   5       23.11       21.20     13.41 o 
  -8  -4   5       58.58       58.94     17.89 o 
  -7  -4   5       16.44       19.85     13.28 o 
  -6  -4   5       81.44       82.58     16.12 o 
  -5  -4   5        2.25        8.87      9.89 o 
  -4  -4   5       51.17       27.78     10.03 o 
  -3  -4   5      177.48      166.18     15.11 o 
  -2  -4   5      391.43      382.23     18.56 o 
  -1  -4   5      196.36      212.88     17.75 o 
   0  -4   5     3899.06     3563.94     58.56 o 
   1  -4   5     3458.24     3750.27     39.16 o 
   2  -4   5      293.13      314.38     20.02 o 
   3  -4   5     1276.60     1309.41     26.77 o 
   4  -4   5      165.17      157.38     10.50 o 
   5  -4   5      103.40      107.59      9.87 o 
   6  -4   5       78.74       93.14     13.01 o 
   7  -4   5       55.47       62.99     10.47 o 
   8  -4   5      150.60      131.90     19.92 o 
  -8  -3   5        0.47        4.34     14.23 o 
  -7  -3   5      419.45      408.99     30.35 o 
  -6  -3   5       48.98       52.77     13.48 o 
  -5  -3   5      788.14      833.76     34.75 o 
  -4  -3   5     1348.86     1369.64     42.07 o 
  -3  -3   5        6.49       14.90      6.91 o 
  -2  -3   5        2.11        4.74      3.39 o 
  -1  -3   5     1571.56     1458.88     25.78 o 
   0  -3   5       28.92       33.99      5.68 o 
   1  -3   5     2426.27     2457.57     27.50 o 
   2  -3   5      727.59      691.49     16.34 o 
   3  -3   5      335.64      343.75      8.27 o 
   4  -3   5      503.79      542.08     12.03 o 
   5  -3   5      133.47      136.24     15.38 o 
   6  -3   5       64.65       76.87      9.55 o 
   7  -3   5      158.99      161.76     13.96 o 
   8  -3   5       12.30        2.78     11.79 o 
  -8  -2   5      113.84      117.95     21.27 o 
  -7  -2   5       27.55       32.11     14.36 o 
  -6  -2   5      343.99      343.07     24.12 o 
  -5  -2   5     1102.85     1031.65     38.01 o 
  -4  -2   5      189.75      206.22     16.73 o 
  -3  -2   5     2597.03     2541.95     45.29 o 
  -2  -2   5      997.57     1074.86     21.99 o 
  -1  -2   5      995.37      982.60     15.04 o 
   0  -2   5     2913.09     2821.97     30.39 o 
   1  -2   5     1464.36     1487.50     18.58 o 
   2  -2   5     1944.86     1892.90     22.47 o 
   3  -2   5     1281.78     1253.66     18.19 o 
   4  -2   5       62.38       57.72      4.74 o 
   5  -2   5        2.78        1.93      3.36 o 
   6  -2   5       47.63       51.05      8.48 o 
   7  -2   5       91.88       84.31     11.09 o 
   8  -2   5      125.09      116.32     19.10 o 
  -8  -1   5       29.82       38.55     16.33 o 
  -7  -1   5      371.99      395.03     30.42 o 
  -6  -1   5        3.00        2.51      8.74 o 
  -5  -1   5       14.67        2.03      7.32 o 
  -4  -1   5     3784.66     3954.39     81.30 o 
  -3  -1   5       88.16      102.94      7.97 o 
  -2  -1   5       36.86       21.59      7.76 o 
  -1  -1   5     1568.29     1573.81     26.60 o 
   0  -1   5       30.28       29.57      2.93 o 
   1  -1   5        9.31        6.42      1.99 o 
   2  -1   5      481.23      458.73      8.98 o 
   3  -1   5      143.98      144.97      5.86 o 
   4  -1   5      181.38      169.98     12.63 o 
   5  -1   5      378.20      389.53     11.77 o 
   6  -1   5       12.71       11.77      4.69 o 
   7  -1   5      182.61      179.67     14.23 o 
   8  -1   5        0.35       -9.82      9.69 o 
  -8   0   5      121.87      124.72     22.36 o 
  -7   0   5       41.71       23.51     13.21 o 
  -6   0   5      572.06      484.86     29.13 o 
  -5   0   5      527.62      599.97     28.86 o 
  -4   0   5      249.80      238.97     12.18 o 
  -3   0   5     1476.30     1445.20     28.05 o 
  -2   0   5     3580.78     3382.02     46.13 o 
  -1   0   5     1438.89     1482.65     25.65 o 
   0   0   5     4199.44     4131.90     40.06 o 
   1   0   5      169.54      182.47      4.81 o 
   2   0   5     1619.75     1658.94     20.23 o 
   3   0   5     2503.23     2523.78     29.92 o 
   4   0   5      180.96      184.78      7.67 o 
   5   0   5      470.54      458.65     15.54 o 
   6   0   5      275.61      264.72     11.41 o 
   7   0   5        0.31       -9.85      9.92 o 
   8   0   5      109.68      115.24     18.77 o 
  -8   1   5       64.64       45.25     15.72 o 
  -7   1   5      486.63      586.42     34.42 o 
  -6   1   5        0.31       -9.42      6.91 o 
  -5   1   5      202.44      194.50     17.55 o 
  -4   1   5     1089.70     1119.09     26.50 o 
  -3   1   5     1249.34     1340.13     26.55 o 
  -2   1   5      805.59      772.65     17.09 o 
  -1   1   5     1716.36     1791.41     26.28 o 
   0   1   5     1793.64     1684.48     22.45 o 
   1   1   5     1353.57     1430.54     30.62 o 
   2   1   5      542.38      568.66     11.14 o 
   3   1   5       61.41       73.16      5.29 o 
   4   1   5      368.62      394.92     29.71 o 
   5   1   5      227.31      220.21     11.01 o 
   6   1   5      265.85      271.05     16.69 o 
   7   1   5     1009.81     1009.94     23.67 o 
   8   1   5       54.95       48.51     15.24 o 
  -8   2   5       89.36       66.93     16.94 o 
  -7   2   5        3.72        3.66     10.57 o 
  -6   2   5       28.38       34.75     11.38 o 
  -5   2   5      213.39      191.03     17.31 o 
  -4   2   5      309.72      317.43     13.80 o 
  -3   2   5     3491.07     3508.31     62.36 o 
  -2   2   5        4.23        2.47      2.77 o 
  -1   2   5     2625.64     2462.05     38.99 o 
   0   2   5     2083.29     1914.40     24.87 o 
   1   2   5     4015.36     3949.99     68.63 o 
   2   2   5       22.68       21.37      3.83 o 
   3   2   5     6404.67     6342.50     91.12 o 
   4   2   5      229.59      235.04     10.19 o 
   5   2   5     1941.61     1956.73     35.30 o 
   6   2   5      765.28      804.92     22.78 o 
   7   2   5       47.22       34.87     17.38 o 
   8   2   5      154.91      127.70     17.75 o 
  -8   3   5       17.87       19.24     13.35 o 
  -7   3   5      197.47      222.07     22.63 o 
  -6   3   5       11.34        4.06      8.33 o 
  -5   3   5       49.35       42.93      7.47 o 
  -4   3   5      686.53      698.28     19.81 o 
  -3   3   5       57.88       70.25      6.49 o 
  -2   3   5       14.04        7.54      5.52 o 
  -1   3   5     4641.80     4567.82     54.97 o 
   0   3   5       17.75       17.59      2.49 o 
   1   3   5     1757.53     1857.56     27.17 o 
   2   3   5      239.14      233.42      7.08 o 
   3   3   5     3763.98     3676.03     47.01 o 
   4   3   5      399.56      416.14     18.43 o 
   5   3   5      173.98      166.50     11.89 o 
   6   3   5       11.52       20.55      6.23 o 
   7   3   5      550.06      625.04     22.43 o 
   8   3   5      145.75      160.15     19.85 o 
  -8   4   5       47.09       41.05     15.11 o 
  -7   4   5       69.55       54.27     14.77 o 
  -6   4   5       17.58        9.08      9.15 o 
  -5   4   5       47.00       38.58      7.06 o 
  -4   4   5       28.07       23.79      5.39 o 
  -3   4   5     1993.57     1903.86     35.19 o 
  -2   4   5      963.23     1002.64     20.53 o 
  -1   4   5     1506.92     1484.22     23.63 o 
   0   4   5     1109.42     1028.92     16.54 o 
   1   4   5       64.49       70.39      4.05 o 
   2   4   5        4.79        4.12      7.08 o 
   3   4   5     1650.53     1650.76     26.92 o 
   4   4   5     4313.71     4516.30     59.99 o 
   5   4   5        2.15        8.67      4.89 o 
   6   4   5       99.01      113.17      9.98 o 
   7   4   5       18.59        4.97      6.98 o 
   8   4   5        0.45       -1.96     10.64 o 
  -8   5   5      104.18      104.26     19.51 o 
  -7   5   5      117.20       99.72     17.55 o 
  -6   5   5      157.10      130.48     16.87 o 
  -5   5   5       90.86       84.88      8.82 o 
  -4   5   5       98.53       84.66      9.92 o 
  -3   5   5      143.85      155.83     11.38 o 
  -2   5   5     1552.81     1491.33     34.45 o 
  -1   5   5      106.23       81.33      5.50 o 
   0   5   5      706.07      717.08     13.95 o 
   1   5   5      161.24      147.65      6.15 o 
   2   5   5      390.55      429.88     10.82 o 
   3   5   5     1274.58     1300.50     23.46 o 
   4   5   5      231.04      222.75     10.77 o 
   5   5   5      161.38      151.40     10.32 o 
   6   5   5      191.31      185.82     23.81 o 
   7   5   5       63.01       54.71      9.79 o 
   8   5   5      218.17      227.70     23.91 o 
  -8   6   5        1.38       -1.96     11.52 o 
  -7   6   5       69.92       56.09     14.63 o 
  -6   6   5       45.36       54.47     13.48 o 
  -5   6   5       13.89       16.08      6.50 o 
  -4   6   5       52.22       45.57      6.39 o 
  -3   6   5     2917.45     2923.50     46.71 o 
  -2   6   5       26.99       42.63      5.59 o 
  -1   6   5     2150.09     2115.12     31.48 o 
   0   6   5     7503.84     7733.40     89.22 o 
   1   6   5     2339.51     2392.62     32.99 o 
   2   6   5      861.52      830.58     21.27 o 
   3   6   5      902.93      887.56     19.25 o 
   4   6   5      162.34      147.67      9.39 o 
   5   6   5      132.85      130.56     10.22 o 
   6   6   5      673.67      705.76     23.11 o 
   7   6   5        1.13        9.58      9.15 o 
   8   6   5      189.44      149.65     22.42 o 
  -8   7   5        5.08       -2.98     11.72 o 
  -7   7   5      103.94      119.03     18.49 o 
  -6   7   5        3.81        6.10      9.01 o 
  -5   7   5      239.43      230.78     17.55 o 
  -4   7   5      282.09      266.74     18.12 o 
  -3   7   5       13.78       12.49      4.43 o 
  -2   7   5     1783.73     1743.92     29.89 o 
  -1   7   5     2575.26     2491.35     36.27 o 
   0   7   5      592.70      620.81     14.45 o 
   1   7   5      314.65      317.98     10.70 o 
   2   7   5      783.94      824.62     17.77 o 
   3   7   5        2.12        2.64      3.66 o 
   4   7   5     1725.98     1674.01     32.18 o 
   5   7   5      493.96      496.10     17.98 o 
   6   7   5       65.33       57.47     14.26 o 
   7   7   5       14.44        2.23      7.12 o 
   8   7   5      360.71      428.70     33.87 o 
  -7   8   5       32.58       35.70     12.87 o 
  -6   8   5       40.35       39.90     12.60 o 
  -5   8   5      692.07      656.81     32.04 o 
  -4   8   5      222.38      223.82     17.04 o 
  -3   8   5     2088.47     2036.55     35.44 o 
  -2   8   5      535.70      461.72     14.27 o 
  -1   8   5     1200.41     1314.60     63.21 o 
   0   8   5     2000.71     2063.07     32.11 o 
   1   8   5     3073.17     3146.80     43.49 o 
   2   8   5      533.31      548.05     15.92 o 
   3   8   5     1408.61     1399.56     27.40 o 
   4   8   5      406.93      409.27     15.29 o 
   5   8   5       88.98       76.41     15.24 o 
   6   8   5      752.41      755.88     24.67 o 
   7   8   5       36.54       26.67      8.97 o 
   8   8   5      306.26      391.31     32.86 o 
  -7   9   5      140.62      157.78     21.07 o 
  -6   9   5       55.58       58.60     14.43 o 
  -5   9   5      268.52      298.97     23.58 o 
  -4   9   5     1304.75     1325.74     44.37 o 
  -3   9   5      105.06      103.38      8.06 o 
  -2   9   5       17.53       17.18      4.64 o 
  -1   9   5     2961.87     2923.11     42.71 o 
   0   9   5      294.10      319.54     11.58 o 
   1   9   5     1091.91     1128.88     40.72 o 
   2   9   5      643.25      649.82     17.40 o 
   3   9   5      264.82      300.51     12.82 o 
   4   9   5      237.85      255.26     16.02 o 
   5   9   5      452.36      479.48     19.14 o 
   6   9   5      326.15      354.67     22.59 o 
   7   9   5      148.83      143.28     21.54 o 
   8   9   5       42.46       55.42     18.90 o 
  -7  10   5        8.14       -4.13      9.96 o 
  -6  10   5       58.64       66.66     14.97 o 
  -5  10   5      552.69      583.03     31.98 o 
  -4  10   5      158.88      157.11     17.28 o 
  -3  10   5      404.67      391.16     14.67 o 
  -2  10   5       30.27       29.16      5.67 o 
  -1  10   5        7.40        8.98      3.98 o 
   0  10   5     2476.15     2464.59     38.91 o 
   1  10   5      388.94      415.19     45.12 o 
   2  10   5     1325.53     1407.73     47.12 o 
   3  10   5      768.59      810.67     22.02 o 
   4  10   5       91.41       81.92     13.92 o 
   5  10   5        5.39        6.27      6.51 o 
   6  10   5      147.60      163.43     17.99 o 
   7  10   5        9.61       14.57     13.01 o 
  -7  11   5        3.09       14.63     12.47 o 
  -6  11   5       17.84        2.44     10.16 o 
  -5  11   5       50.45       39.70     12.47 o 
  -4  11   5       31.51       25.00      9.62 o 
  -3  11   5       17.44       18.70      8.40 o 
  -2  11   5        1.00       -0.70      4.02 o 
  -1  11   5       21.13       16.99      4.76 o 
   0  11   5       29.06       26.52      5.33 o 
   1  11   5       23.57       23.35      6.81 o 
   2  11   5      216.68      209.84     11.71 o 
   3  11   5        4.27        2.27      7.45 o 
   4  11   5      463.50      475.92     18.68 o 
   5  11   5       60.49       50.12     10.23 o 
   6  11   5       10.89        2.26      7.25 o 
   7  11   5        7.41       10.57     12.67 o 
  -6  12   5       86.04      110.70     18.97 o 
  -5  12   5       45.31       49.93     13.08 o 
  -4  12   5        0.59        5.42      9.21 o 
  -3  12   5        2.95        1.42      7.11 o 
  -2  12   5        7.57        5.28      6.84 o 
  -1  12   5       37.65       37.92      6.08 o 
   0  12   5      217.72      235.40     15.38 o 
   1  12   5       16.17       19.14      5.51 o 
   2  12   5       65.89       88.49      9.00 o 
   3  12   5      324.22      330.65     16.87 o 
   4  12   5      436.62      462.68     18.90 o 
   5  12   5       16.56       17.21     10.06 o 
   6  12   5       41.21       51.43     10.64 o 
   7  12   5       43.01       17.55     14.57 o 
  -6  13   5       76.69       75.67     17.21 o 
  -5  13   5      127.74      151.48     19.71 o 
  -4  13   5      595.36      604.91     32.59 o 
  -3  13   5       60.43       80.69     13.62 o 
  -2  13   5      270.29      274.38     20.19 o 
  -1  13   5      228.47      212.90     11.80 o 
   0  13   5       85.48       98.14      8.95 o 
   1  13   5      278.21      267.09     20.63 o 
   2  13   5      791.15      824.90     23.47 o 
   3  13   5      461.96      441.09     29.54 o 
   4  13   5       65.18       50.86     11.86 o 
   5  13   5      394.15      375.59     19.18 o 
   6  13   5        0.00      -13.75      9.76 o 
  -5  14   5      178.72      216.25     23.78 o 
  -4  14   5      101.19       90.44     16.26 o 
  -3  14   5      495.17      511.62     29.40 o 
  -2  14   5      578.99      571.51     29.47 o 
  -1  14   5      133.93      156.02     16.33 o 
   0  14   5     1404.08     1381.36     30.82 o 
   1  14   5     1737.18     1725.10     35.20 o 
   2  14   5        0.41        1.30      5.61 o 
   3  14   5      759.56      708.29     23.67 o 
   4  14   5      397.26      380.37     18.89 o 
   5  14   5       47.83       56.74     10.66 o 
   6  14   5      136.39      145.38     22.42 o 
  -5  15   5       71.65       65.71     16.53 o 
  -4  15   5      251.24      315.36     26.56 o 
  -3  15   5       27.84       19.58     10.57 o 
  -2  15   5      370.93      348.29     24.39 o 
  -1  15   5     1309.96     1299.18     44.78 o 
   0  15   5       25.36       26.62     10.09 o 
   1  15   5      306.48      302.42     15.11 o 
   2  15   5      114.95      126.26     11.64 o 
   3  15   5        7.73        5.68      7.38 o 
   4  15   5      138.89      129.82     21.34 o 
   5  15   5      135.00      126.21     13.75 o 
  -4  16   5       66.87       70.25     16.06 o 
  -3  16   5      181.57      152.30     19.24 o 
  -2  16   5       85.62       85.36     15.11 o 
  -1  16   5       32.23       27.78     10.30 o 
   0  16   5       51.26       44.44     11.86 o 
   1  16   5       57.39       59.58      9.22 o 
   2  16   5      119.01      164.57     13.17 o 
   3  16   5      223.18      224.64     18.09 o 
   4  16   5        2.80       14.41      8.55 o 
   5  16   5       91.96       62.74     18.77 o 
  -3  17   5       48.85       92.00     16.67 o 
  -2  17   5        1.01       -1.15      9.01 o 
  -1  17   5      192.68      220.11     20.60 o 
   0  17   5       17.47       20.80     10.37 o 
   1  17   5        0.83       12.60      9.55 o 
   2  17   5       62.57       63.35     10.18 o 
   3  17   5        1.81        1.10      7.52 o 
   4  17   5      172.60      171.85     46.75 o 
  -2  18   5       30.14       48.44     13.48 o 
  -1  18   5        4.14        2.17      9.55 o 
   0  18   5       13.44        7.66      9.55 o 
   1  18   5       30.92       24.46     11.45 o 
   2  18   5       21.67        5.15     10.91 o 
   3  18   5        1.88        7.31      8.25 o 
   0  19   5        0.66        5.28     10.64 o 
   1  19   5       16.38       -1.96     10.09 o 
  -1 -16   6        1.86        9.35     13.14 o 
   0 -16   6        0.91        4.54     12.19 o 
   1 -16   6        1.01       -8.27     10.23 o 
  -3 -15   6      108.26       67.61     18.22 o 
  -2 -15   6       25.50        7.38     13.08 o 
  -1 -15   6       91.87       44.71     15.92 o 
   0 -15   6       17.87       22.36     12.80 o 
   1 -15   6       58.81       57.65     14.43 o 
   2 -15   6        3.04       18.49     11.92 o 
   3 -15   6        2.01        4.81      9.48 o 
  -4 -14   6        0.31       -4.06     13.14 o 
  -3 -14   6       13.86       22.49     14.70 o 
  -2 -14   6        1.72       -4.13     12.06 o 
  -1 -14   6       27.21       31.16     14.84 o 
   0 -14   6       14.46       11.58     11.04 o 
   1 -14   6       40.46       85.70     15.99 o 
   2 -14   6       12.53       48.03     13.35 o 
   3 -14   6      229.85      250.97     18.70 o 
   4 -14   6        6.42        8.58      9.42 o 
  -4 -13   6      187.99      200.33     24.66 o 
  -3 -13   6        0.89        7.05     13.14 o 
  -2 -13   6        9.83        9.35     12.40 o 
  -1 -13   6      224.58      228.04     22.42 o 
   0 -13   6       15.17       23.85     11.92 o 
   1 -13   6      253.13      235.42     21.54 o 
   2 -13   6      166.50      196.79     16.34 o 
   3 -13   6       49.78       58.12     11.34 o 
   4 -13   6       89.15      106.19     29.20 o 
   5 -13   6       29.91       19.74     10.08 o 
  -5 -12   6      170.51      201.21     25.47 o 
  -4 -12   6      110.54       92.34     18.09 o 
  -3 -12   6       35.70       33.87     15.04 o 
  -2 -12   6      717.27      763.85     36.38 o 
  -1 -12   6      309.06      309.54     24.73 o 
   0 -12   6     1598.04     1409.75     48.24 o 
   1 -12   6      357.57      383.92     25.54 o 
   2 -12   6        2.09        4.37      7.19 o 
   3 -12   6      655.07      664.79     25.92 o 
   4 -12   6        4.63       -3.07      7.44 o 
   5 -12   6        1.04        7.31      8.56 o 
  -6 -11   6       13.62       -5.01     15.11 o 
  -5 -11   6       12.84        8.74     14.84 o 
  -4 -11   6      311.88      307.71     27.44 o 
  -3 -11   6       10.57      -10.98     10.37 o 
  -2 -11   6      659.89      671.24     33.26 o 
  -1 -11   6      148.17      162.59     18.56 o 
   0 -11   6      105.10      109.28     16.12 o 
   1 -11   6        4.76       -1.68     11.01 o 
   2 -11   6      715.56      717.27     25.16 o 
   3 -11   6       88.94       72.42     10.38 o 
   4 -11   6       17.79       20.68      8.32 o 
   5 -11   6        0.20        0.40      7.47 o 
   6 -11   6        2.65        7.31      8.93 o 
  -6 -10   6       63.47       46.20     16.53 o 
  -5 -10   6       56.79       45.59     15.85 o 
  -4 -10   6      113.30       91.32     16.67 o 
  -3 -10   6       28.73       37.94     13.14 o 
  -2 -10   6        0.59        3.59     10.23 o 
  -1 -10   6      172.80      141.52     17.28 o 
   0 -10   6     1117.62     1087.95     39.63 o 
   1 -10   6      273.28      257.13     15.24 o 
   2 -10   6      607.41      631.13     27.88 o 
   3 -10   6      629.28      674.33     23.96 o 
   4 -10   6      289.89      292.13     17.42 o 
   5 -10   6      110.33      116.97     12.81 o 
   6 -10   6      230.86      243.01     27.34 o 
  -6  -9   6        7.83        2.30     13.55 o 
  -5  -9   6       20.00       10.23     12.74 o 
  -4  -9   6      178.64      209.68     21.95 o 
  -3  -9   6       14.02       10.64     10.70 o 
  -2  -9   6     1831.78     1836.21     52.37 o 
  -1  -9   6        3.84       -1.42      8.06 o 
   0  -9   6       27.33       30.16      7.96 o 
   1  -9   6      105.81      109.76     17.38 o 
   2  -9   6      887.26      905.77     26.21 o 
   3  -9   6       27.76       17.19      6.58 o 
   4  -9   6      213.43      242.87     26.90 o 
   5  -9   6       32.65       33.86      8.81 o 
   6  -9   6        1.19        3.05      7.85 o 
   7  -9   6       90.56       83.85     14.94 o 
  -7  -8   6       14.04       18.49     17.28 o 
  -6  -8   6       42.79       15.45     13.55 o 
  -5  -8   6      404.03      351.47     27.44 o 
  -4  -8   6       19.00       18.16     10.70 o 
  -3  -8   6      849.95      872.65     36.04 o 
  -2  -8   6     1170.84     1182.73     39.56 o 
  -1  -8   6        0.54        1.29      8.13 o 
   0  -8   6     3771.48     3766.18     64.87 o 
   1  -8   6      106.31      102.45     15.45 o 
   2  -8   6      122.29      132.49     10.50 o 
   3  -8   6     1052.18     1052.13     28.79 o 
   4  -8   6        0.28        2.51      7.01 o 
   5  -8   6       98.65      122.83     12.10 o 
   6  -8   6      214.95      202.39     15.90 o 
   7  -8   6        1.08       -6.13      7.73 o 
  -7  -7   6      378.50      356.69     32.25 o 
  -6  -7   6      260.39      252.56     25.95 o 
  -5  -7   6      416.89      463.39     29.06 o 
  -4  -7   6     2030.46     2068.79     58.80 o 
  -3  -7   6      773.80      804.83     32.52 o 
  -2  -7   6      610.41      587.03     26.35 o 
  -1  -7   6     2486.98     2268.78     54.27 o 
   0  -7   6        0.56       -1.90      4.93 o 
   1  -7   6      774.93      716.45     20.48 o 
   2  -7   6     1824.96     1832.76     35.70 o 
   3  -7   6      510.41      519.89     18.55 o 
   4  -7   6      779.52      810.34     24.53 o 
   5  -7   6       19.46       19.66      7.45 o 
   6  -7   6        0.42       -3.85      6.55 o 
   7  -7   6       56.37       53.84     11.10 o 
  -7  -6   6       46.62       31.23     15.72 o 
  -6  -6   6      519.23      557.29     33.60 o 
  -5  -6   6      296.19      302.83     24.59 o 
  -4  -6   6      228.24      230.54     20.39 o 
  -3  -6   6      553.29      525.65     25.88 o 
  -2  -6   6      938.26      914.11     31.84 o 
  -1  -6   6     1305.44     1284.19     27.24 o 
   0  -6   6    12843.57    13283.32    152.63 o 
   1  -6   6     2340.90     2557.22     87.22 o 
   2  -6   6      259.03      222.82     11.49 o 
   3  -6   6      384.80      412.18     21.34 o 
   4  -6   6        5.49        6.30      5.40 o 
   5  -6   6        1.29       -0.46      5.79 o 
   6  -6   6      134.50      155.57     13.34 o 
   7  -6   6        2.59       -1.57      7.05 o 
  -7  -5   6      124.34      135.76     22.29 o 
  -6  -5   6        0.91      -11.11      9.21 o 
  -5  -5   6       51.67       52.17     13.48 o 
  -4  -5   6      873.75      739.59     32.04 o 
  -3  -5   6      333.30      318.55     20.05 o 
  -2  -5   6     2884.25     3084.65     65.44 o 
  -1  -5   6     1198.65     1173.44     24.56 o 
   0  -5   6      585.58      657.46     13.62 o 
   1  -5   6     1289.23     1300.41     19.27 o 
   2  -5   6      100.28       75.62      7.15 o 
   3  -5   6      151.89      167.70     10.19 o 
   4  -5   6     1279.97     1265.75     29.59 o 
   5  -5   6       52.76       53.87      8.40 o 
   6  -5   6        0.27        3.66      6.66 o 
   7  -5   6      101.94      106.33     12.65 o 
  -8  -4   6      318.36      402.01     35.23 o 
  -7  -4   6      121.02      124.72     20.73 o 
  -6  -4   6      128.03      117.20     18.09 o 
  -5  -4   6        1.14       -6.23      8.67 o 
  -4  -4   6      184.48      217.67     18.90 o 
  -3  -4   6     1685.89     1652.62     45.80 o 
  -2  -4   6      171.39      156.56      9.46 o 
  -1  -4   6     7271.23     7845.51     76.63 o 
   0  -4   6       13.73       22.25      3.34 o 
   1  -4   6     4614.84     4720.88     70.18 o 
   2  -4   6      261.54      273.71     14.05 o 
   3  -4   6     1850.68     1875.41     54.84 o 
   4  -4   6      201.63      232.18     13.68 o 
   5  -4   6        0.88       -1.53      5.22 o 
   6  -4   6      353.42      366.50     18.08 o 
   7  -4   6        0.77       -0.56      6.58 o 
  -8  -3   6        2.83        5.56     15.31 o 
  -7  -3   6      243.91      247.07     25.61 o 
  -6  -3   6      114.85      134.34     19.04 o 
  -5  -3   6       81.87       77.77     13.48 o 
  -4  -3   6      778.17      720.76     29.94 o 
  -3  -3   6      577.11      713.24     27.51 o 
  -2  -3   6      757.61      751.32     19.07 o 
  -1  -3   6      106.07      103.36      5.64 o 
   0  -3   6       62.80       64.98      4.38 o 
   1  -3   6       71.47       49.85      3.80 o 
   2  -3   6       17.00       24.98      2.95 o 
   3  -3   6      235.19      236.28     10.10 o 
   4  -3   6        7.85        4.36      4.63 o 
   5  -3   6      210.49      189.97     12.27 o 
   6  -3   6       11.57       12.90      6.75 o 
   7  -3   6      169.96      176.01     14.48 o 
  -8  -2   6       96.73       68.63     19.92 o 
  -7  -2   6        0.54        9.21     10.84 o 
  -6  -2   6        2.00       -4.27      8.60 o 
  -5  -2   6       66.73       98.10     14.50 o 
  -4  -2   6      424.72      404.79     22.02 o 
  -3  -2   6      327.78      362.86     14.17 o 
  -2  -2   6      981.55     1018.58     21.90 o 
  -1  -2   6     4116.24     4398.19     45.59 o 
   0  -2   6     6335.09     6036.90     58.33 o 
   1  -2   6      245.16      271.44      7.87 o 
   2  -2   6      138.93      147.40      5.60 o 
   3  -2   6     3552.77     3639.79     39.96 o 
   4  -2   6      531.52      526.95     15.60 o 
   5  -2   6        1.34        1.61      4.82 o 
   6  -2   6      467.04      506.58     20.12 o 
   7  -2   6        2.67       -6.79      6.24 o 
  -8  -1   6        1.27      -16.94     13.41 o 
  -7  -1   6      464.56      524.09     33.53 o 
  -6  -1   6      171.58      182.04     20.39 o 
  -5  -1   6        6.08       -7.93      7.72 o 
  -4  -1   6     2446.82     2399.15     55.42 o 
  -3  -1   6     2182.14     2194.75     37.64 o 
  -2  -1   6     1352.70     1292.24     24.62 o 
  -1  -1   6     6976.72     7432.41    141.14 o 
   0  -1   6      743.32      721.13     21.05 o 
   1  -1   6     4926.97     5054.80     49.20 o 
   2  -1   6     1764.43     1666.60     20.95 o 
   3  -1   6      113.07      102.05      7.09 o 
   4  -1   6     2465.61     2586.77     32.96 o 
   5  -1   6      136.51      136.58      7.71 o 
   6  -1   6        0.17       -2.40      5.16 o 
   7  -1   6        9.22        8.29      7.00 o 
   8  -1   6       29.28       12.80     13.01 o 
  -8   0   6      271.61      326.20     30.62 o 
  -7   0   6       97.57       62.53     15.85 o 
  -6   0   6      307.14      346.12     25.47 o 
  -5   0   6      399.93      411.70     24.86 o 
  -4   0   6       37.64       36.53      6.75 o 
  -3   0   6      373.18      316.35     12.81 o 
  -2   0   6      577.57      573.15     15.09 o 
  -1   0   6       90.39       94.64      4.46 o 
   0   0   6     7256.14     7443.50    103.75 o 
   1   0   6      157.44      148.48      4.76 o 
   2   0   6     2129.44     2079.36     24.29 o 
   3   0   6     1885.34     1886.35     26.36 o 
   4   0   6      303.12      288.71      9.38 o 
   5   0   6      224.66      220.47     15.01 o 
   6   0   6       60.12       45.24      7.84 o 
   7   0   6       15.57       18.89      7.93 o 
   8   0   6       40.40       39.90     15.92 o 
  -8   1   6      156.52      204.05     25.54 o 
  -7   1   6      571.88      550.31     33.47 o 
  -6   1   6      110.12      102.09     15.31 o 
  -5   1   6      632.81      630.99     21.84 o 
  -4   1   6     2567.46     2598.70     44.99 o 
  -3   1   6      416.69      403.56     17.17 o 
  -2   1   6       35.39       23.15      4.20 o 
  -1   1   6      281.13      275.82      7.00 o 
   0   1   6        0.20       -1.16      2.00 o 
   1   1   6     1250.72     1268.36     29.47 o 
   2   1   6      836.65      788.07     29.67 o 
   3   1   6      313.08      313.35      9.68 o 
   4   1   6       19.07       16.54      4.14 o 
   5   1   6      232.79      235.22     11.08 o 
   6   1   6       89.24       93.55      7.58 o 
   7   1   6       44.77       47.90      7.33 o 
   8   1   6        7.49        2.57     11.65 o 
  -8   2   6      172.40      132.45     21.00 o 
  -7   2   6       50.13       38.41     13.75 o 
  -6   2   6      483.56      515.08     30.01 o 
  -5   2   6      392.67      398.88     17.27 o 
  -4   2   6       17.11       19.77      5.54 o 
  -3   2   6      109.30       77.15      7.12 o 
  -2   2   6        3.04        2.63      2.93 o 
  -1   2   6     2064.11     2085.26     36.01 o 
   0   2   6     5054.35     5017.28     75.71 o 
   1   2   6     5070.56     4948.51     84.62 o 
   2   2   6      479.37      515.63     10.20 o 
   3   2   6     3002.00     3146.51     41.43 o 
   4   2   6     1873.81     1759.64     29.72 o 
   5   2   6        4.44        0.95      4.15 o 
   6   2   6        9.55       20.76      6.23 o 
   7   2   6        0.30       -0.54      6.03 o 
   8   2   6      171.45      172.89     23.71 o 
  -8   3   6       43.78       32.38     14.97 o 
  -7   3   6      287.29      364.48     28.59 o 
  -6   3   6      294.22      330.20     25.13 o 
  -5   3   6       76.71       57.89      8.91 o 
  -4   3   6     2247.51     2209.01     39.71 o 
  -3   3   6     1913.16     2049.35     35.13 o 
  -2   3   6       24.29       31.42      4.54 o 
  -1   3   6     8824.95     8719.91    133.19 o 
   0   3   6      297.07      302.22      7.79 o 
   1   3   6     8355.00     8437.41    135.70 o 
   2   3   6      736.82      765.02     12.93 o 
   3   3   6     1530.37     1537.92     28.08 o 
   4   3   6      462.11      478.41     13.79 o 
   5   3   6      728.92      699.45     18.81 o 
   6   3   6      223.23      225.42     12.28 o 
   7   3   6      434.34      375.66     24.86 o 
   8   3   6       34.37       17.81      8.77 o 
  -8   4   6        8.22       10.64     11.79 o 
  -7   4   6        5.64       -2.30      8.40 o 
  -6   4   6       10.20        5.49      8.74 o 
  -5   4   6       30.61       34.10      7.01 o 
  -4   4   6       43.15       34.80      6.07 o 
  -3   4   6      684.46      654.77     18.83 o 
  -2   4   6       20.00       35.42      6.77 o 
  -1   4   6       28.84       35.72      5.62 o 
   0   4   6       96.97       86.35      4.80 o 
   1   4   6       63.08       81.70      3.86 o 
   2   4   6      168.07      184.29      6.28 o 
   3   4   6     2794.20     2928.26     39.87 o 
   4   4   6      842.05      832.03     19.03 o 
   5   4   6       50.18       43.26      6.56 o 
   6   4   6        3.13        3.09      5.15 o 
   7   4   6       76.35       54.33     12.80 o 
   8   4   6       19.63        4.27     10.43 o 
  -8   5   6       21.33       20.53     13.21 o 
  -7   5   6       52.64       88.55     16.94 o 
  -6   5   6      102.89      105.72     11.13 o 
  -5   5   6       61.79       78.12      8.89 o 
  -4   5   6       26.52       18.22      5.05 o 
  -3   5   6     1142.24     1083.65     23.71 o 
  -2   5   6       48.78       83.93      6.31 o 
  -1   5   6      150.31      124.82      6.63 o 
   0   5   6      141.08      150.19      6.33 o 
   1   5   6      580.23      561.83     11.54 o 
   2   5   6     1609.42     1693.04     24.98 o 
   3   5   6      253.39      263.21      9.61 o 
   4   5   6      129.15      155.83      8.97 o 
   5   5   6      303.80      299.42     13.21 o 
   6   5   6      206.33      197.85     12.68 o 
   7   5   6      270.38      279.32     23.85 o 
   8   5   6        5.00        1.49     10.30 o 
  -8   6   6       13.37       13.55     13.14 o 
  -7   6   6       20.52        3.05     10.16 o 
  -6   6   6      163.33      163.97     24.96 o 
  -5   6   6       11.91        8.07      5.34 o 
  -4   6   6        0.35       -1.44      3.78 o 
  -3   6   6      691.47      649.91     18.05 o 
  -2   6   6      100.99       77.01      8.37 o 
  -1   6   6      497.61      494.22     13.15 o 
   0   6   6      174.37      153.75      6.98 o 
   1   6   6     1380.77     1296.64     21.13 o 
   2   6   6      185.01      216.95      8.25 o 
   3   6   6     1362.79     1384.71     30.82 o 
   4   6   6      787.80      773.01     19.33 o 
   5   6   6       71.13       69.94      8.02 o 
   6   6   6      346.19      327.25     15.80 o 
   7   6   6        8.00        6.71      9.21 o 
   8   6   6       48.63       -3.73     10.43 o 
  -8   7   6      112.67       88.14     19.85 o 
  -7   7   6      161.51      172.21     21.81 o 
  -6   7   6      614.74      607.89     33.33 o 
  -5   7   6      359.47      340.58     15.89 o 
  -4   7   6      224.66      197.35     19.92 o 
  -3   7   6      402.64      396.54     19.88 o 
  -2   7   6       77.30       89.74      6.99 o 
  -1   7   6     2343.02     2221.59     33.98 o 
   0   7   6     1850.73     1866.40     36.24 o 
   1   7   6     5467.89     5534.42     66.39 o 
   2   7   6     1441.14     1418.38     24.40 o 
   3   7   6        5.93        1.93      3.63 o 
   4   7   6      241.00      236.36     18.56 o 
   5   7   6       92.44       88.56      8.75 o 
   6   7   6       58.39       46.78      8.80 o 
   7   7   6      162.51      185.97     21.81 o 
   8   7   6      123.10      149.38     22.29 o 
  -7   8   6       54.23       83.80     17.68 o 
  -6   8   6       45.61       53.72     13.82 o 
  -5   8   6       25.99       27.57      9.96 o 
  -4   8   6       73.74       84.20      8.33 o 
  -3   8   6     2013.91     1966.54     35.46 o 
  -2   8   6      600.01      614.76     17.05 o 
  -1   8   6      167.62      187.97     11.65 o 
   0   8   6     4217.09     4290.24     55.34 o 
   1   8   6     2061.83     2124.07     32.70 o 
   2   8   6       20.26       31.07      4.78 o 
   3   8   6     1445.23     1438.62     27.28 o 
   4   8   6      358.76      375.02     14.62 o 
   5   8   6       89.90       99.02     14.19 o 
   6   8   6     1158.65     1194.18     30.83 o 
   7   8   6       19.34       13.55     12.13 o 
   8   8   6       23.64       23.91     15.04 o 
  -7   9   6      327.28      382.43     31.23 o 
  -6   9   6      277.47      268.68     24.73 o 
  -5   9   6     1801.48     1808.44     57.18 o 
  -4   9   6       94.05       82.55      8.65 o 
  -3   9   6       50.86       41.86      6.44 o 
  -2   9   6      340.46      361.48     13.53 o 
  -1   9   6     1335.65     1365.25     26.15 o 
   0   9   6      146.20      139.80      8.07 o 
   1   9   6     1760.39     1791.98     30.28 o 
   2   9   6       25.28       40.64      5.74 o 
   3   9   6       68.23       73.76      7.47 o 
   4   9   6     1746.10     1816.10     34.75 o 
   5   9   6        9.00       11.73      6.55 o 
   6   9   6       16.54       13.14     10.50 o 
   7   9   6      248.88      302.42     28.18 o 
   8   9   6      182.08      187.39     25.20 o 
  -7  10   6       28.14       32.65     14.02 o 
  -6  10   6        1.60       -3.25      8.40 o 
  -5  10   6       14.56       13.35      9.82 o 
  -4  10   6       38.25       23.30      9.76 o 
  -3  10   6      691.02      685.67     20.08 o 
  -2  10   6      785.11      793.57     45.59 o 
  -1  10   6       19.16       23.99      4.97 o 
   0  10   6     1947.07     1945.83     40.72 o 
   1  10   6     1113.83     1144.21     23.82 o 
   2  10   6       25.48       18.72      5.18 o 
   3  10   6      168.54      168.68     10.50 o 
   4  10   6      128.61      141.69     11.99 o 
   5  10   6      112.90      124.77     24.76 o 
   6  10   6      160.57      158.32     21.41 o 
   7  10   6        2.20       12.47     12.33 o 
  -7  11   6        2.66       -1.56     11.72 o 
  -6  11   6        0.70       -0.68      9.82 o 
  -5  11   6       27.28       14.16     10.43 o 
  -4  11   6       98.22      102.43     14.57 o 
  -3  11   6      755.79      796.98     32.99 o 
  -2  11   6      163.09      182.61     10.77 o 
  -1  11   6      759.99      764.68     20.00 o 
   0  11   6      138.31      156.05     23.47 o 
   1  11   6      364.38      355.44     13.63 o 
   2  11   6      356.56      376.44     16.33 o 
   3  11   6       57.34       46.55      7.47 o 
   4  11   6      920.22      921.86     25.26 o 
   5  11   6        8.66        1.33      6.58 o 
   6  11   6       33.24       57.72     16.12 o 
   7  11   6        9.87       -3.39     11.18 o 
  -6  12   6       18.93       12.19     10.57 o 
  -5  12   6       16.36       11.99      9.48 o 
  -4  12   6      346.13      337.58     24.32 o 
  -3  12   6       96.93       92.34     13.62 o 
  -2  12   6        0.91        0.33      4.40 o 
  -1  12   6      166.87      155.89     10.04 o 
   0  12   6        8.80        8.74      4.65 o 
   1  12   6      149.48      147.10      9.82 o 
   2  12   6      121.80      162.36     29.17 o 
   3  12   6       27.99       18.45      6.46 o 
   4  12   6      503.08      542.08     20.01 o 
   5  12   6        8.63       11.92      6.99 o 
   6  12   6      106.05      112.80     20.12 o 
   7  12   6       65.15       71.61     19.85 o 
  -6  13   6       22.14       12.94     12.47 o 
  -5  13   6       41.57       30.49     12.74 o 
  -4  13   6      189.75      160.22     18.77 o 
  -3  13   6       27.09       22.36      9.42 o 
  -2  13   6       88.95       87.39     13.01 o 
  -1  13   6        3.43       -5.86      3.91 o 
   0  13   6       48.89       50.07      7.16 o 
   1  13   6        5.09        3.33      9.99 o 
   2  13   6      494.81      528.08     24.49 o 
   3  13   6      164.72      152.40     20.12 o 
   4  13   6      231.94      248.99     24.63 o 
   5  13   6      370.17      375.43     19.17 o 
   6  13   6        0.69        0.68     11.52 o 
  -5  14   6      188.77      228.92     24.52 o 
  -4  14   6        4.35        4.34      9.82 o 
  -3  14   6      280.34      308.05     23.71 o 
  -2  14   6     1180.89     1166.94     42.41 o 
  -1  14   6        6.24        5.62      8.06 o 
   0  14   6     2241.10     2232.25     41.20 o 
   1  14   6     1530.13     1502.91     59.96 o 
   2  14   6      125.17      151.11     22.46 o 
   3  14   6      630.19      628.77     33.84 o 
   4  14   6      262.35      288.52     42.07 o 
   5  14   6        0.26       -3.05     10.23 o 
   6  14   6       25.28       34.96     14.90 o 
  -5  15   6       93.33       98.37     18.09 o 
  -4  15   6      333.13      347.27     27.71 o 
  -3  15   6       89.90       77.98     14.70 o 
  -2  15   6      149.46      169.77     17.89 o 
  -1  15   6      943.22      940.12     37.60 o 
   0  15   6      239.44      254.13     14.13 o 
   1  15   6      636.02      628.16     21.16 o 
   2  15   6      595.18      558.60     30.45 o 
   3  15   6      151.43      156.74     13.23 o 
   4  15   6       79.75       74.55     11.08 o 
   5  15   6       22.02       29.88     14.36 o 
  -4  16   6       50.84       42.27     13.28 o 
  -3  16   6      392.09      389.07     27.78 o 
  -2  16   6        8.45       19.65     10.43 o 
  -1  16   6      196.15      211.84     20.19 o 
   0  16   6      167.21      166.18     17.48 o 
   1  16   6      955.84      934.83     34.38 o 
   2  16   6       16.04       15.07      7.40 o 
   3  16   6      229.82      260.66     16.53 o 
   4  16   6      116.18      121.64     13.64 o 
   5  16   6       29.30       47.90     17.48 o 
  -3  17   6       95.63      111.10     17.89 o 
  -2  17   6      126.86      117.95     17.68 o 
  -1  17   6      353.62      385.14     26.29 o 
   0  17   6       40.57       31.37     11.25 o 
   1  17   6      125.27      101.42     15.85 o 
   2  17   6      118.83      108.75     12.08 o 
   3  17   6        0.13       -6.84      6.96 o 
   4  17   6      143.36      158.26     22.83 o 
  -2  18   6        9.13        9.21     10.30 o 
  -1  18   6        4.09        5.08      9.48 o 
   0  18   6       49.51       50.67     12.80 o 
   1  18   6      110.53      112.87     17.21 o 
   2  18   6       41.35       43.01      9.78 o 
   3  18   6        0.45       17.21      8.55 o 
   0  19   6        0.62       11.79     10.43 o 
   1  19   6        2.66        8.13     10.70 o 
  -2 -15   7        6.95       10.98     15.45 o 
  -1 -15   7       70.55       51.28     16.87 o 
   0 -15   7        2.10       -3.46     10.98 o 
   1 -15   7       38.54       37.74     14.09 o 
   2 -15   7        1.44        5.28     10.43 o 
  -3 -14   7       46.60       29.20     16.19 o 
  -2 -14   7        0.46        0.88     12.33 o 
  -1 -14   7       22.76       43.90     15.38 o 
   0 -14   7       27.32       45.32     14.16 o 
   1 -14   7       22.67        6.37      9.89 o 
   2 -14   7        2.69        4.00      9.55 o 
   3 -14   7       52.97       66.37     12.43 o 
  -4 -13   7       65.00       39.84     16.12 o 
  -3 -13   7       88.78       65.92     16.94 o 
  -2 -13   7       10.54        0.54     12.74 o 
   0 -13   7       85.16       92.41     16.46 o 
   1 -13   7       44.00       27.64     11.79 o 
   2 -13   7       77.30       30.10     10.30 o 
   3 -13   7        3.07        2.71      8.10 o 
   4 -13   7      225.51      218.22     17.96 o 
  -5 -12   7      209.85      197.75     25.54 o 
  -4 -12   7        5.15      -10.43     11.79 o 
  -3 -12   7      106.00       91.86     17.41 o 
  -2 -12   7        6.54       29.74     13.68 o 
  -1 -12   7       18.07       37.80     13.62 o 
   0 -12   7        3.68       12.60     10.77 o 
   1 -12   7      124.68       95.54     12.15 o 
   2 -12   7      664.08      688.95     26.05 o 
   3 -12   7        4.86        7.29      8.23 o 
   4 -12   7       25.65       21.12     10.47 o 
   5 -12   7        0.26       -0.84      8.51 o 
  -5 -11   7        2.65       11.38     15.18 o 
  -4 -11   7      289.96      351.81     29.47 o 
  -3 -11   7      120.62      100.67     16.87 o 
  -2 -11   7      129.70      104.60     16.80 o 
  -1 -11   7        2.39       11.58     11.38 o 
   0 -11   7      113.12       88.88     15.45 o 
   1 -11   7       23.74        8.97     18.09 o 
   2 -11   7      171.09      173.51     20.63 o 
   3 -11   7       42.69       51.60      9.82 o 
   4 -11   7       32.77       42.45      9.78 o 
   5 -11   7        3.83       -4.86      9.45 o 
   6 -11   7        8.01       11.75      9.33 o 
  -6 -10   7       16.59       19.78     16.39 o 
  -5 -10   7       43.20       60.70     17.55 o 
  -4 -10   7        8.28        7.99     11.38 o 
  -3 -10   7       43.27       20.46     12.60 o 
  -2 -10   7       41.03       30.49     12.26 o 
  -1 -10   7      801.38      841.28     35.84 o 
   0 -10   7      416.79      478.07     48.98 o 
   1 -10   7     1166.21     1135.38     68.93 o 
   2 -10   7        6.18       14.72      7.74 o 
   3 -10   7       48.37       46.15      9.04 o 
   4 -10   7      412.17      437.53     20.76 o 
   5 -10   7      110.32       96.12     12.43 o 
   6 -10   7       31.83       45.92     13.68 o 
  -6  -9   7        0.70       -8.67     12.74 o 
  -5  -9   7        5.11       -4.47     12.26 o 
  -4  -9   7      518.44      456.07     28.86 o 
  -3  -9   7      954.78      870.62     36.92 o 
  -2  -9   7       22.06       31.16     12.19 o 
  -1  -9   7      135.92      134.21     16.12 o 
   0  -9   7      150.76      147.54     12.13 o 
   1  -9   7       52.45       57.15      9.42 o 
   2  -9   7     1076.23     1095.65     29.35 o 
   3  -9   7      419.98      405.81     18.38 o 
   4  -9   7      157.35      150.57     12.99 o 
   5  -9   7       31.49       31.11     10.77 o 
   6  -9   7        0.41       11.11      8.67 o 
  -6  -8   7      109.67       79.13     18.90 o 
  -5  -8   7       25.37       16.12     13.35 o 
  -4  -8   7       46.15       52.57     14.43 o 
  -3  -8   7        3.75        1.49     10.16 o 
  -2  -8   7     2252.59     2124.88     56.57 o 
  -1  -8   7      408.68      451.74     24.25 o 
   0  -8   7     3173.90     3023.75     51.19 o 
   1  -8   7       21.66       24.78      6.71 o 
   2  -8   7      755.10      804.13     51.66 o 
   3  -8   7     1889.48     1853.59     39.09 o 
   4  -8   7      122.40      145.35     12.37 o 
   5  -8   7      123.90      132.76     13.79 o 
   6  -8   7      141.40      136.83     18.05 o 
   7  -8   7       13.86        6.73      9.03 o 
  -7  -7   7      340.76      372.88     33.47 o 
  -6  -7   7      177.81      190.37     24.66 o 
  -5  -7   7       51.64       22.15     11.92 o 
  -4  -7   7     3256.60     3081.47     76.22 o 
  -3  -7   7       95.87      117.13     15.45 o 
  -2  -7   7      727.18      737.49     30.28 o 
  -1  -7   7      246.81      248.70     13.64 o 
   0  -7   7        6.14       11.23      6.13 o 
   1  -7   7     1262.64     1239.15     28.29 o 
   2  -7   7      372.44      388.10     15.90 o 
   3  -7   7      153.28      130.70     19.75 o 
   4  -7   7      524.19      553.25     20.77 o 
   5  -7   7       29.45       30.31      8.22 o 
   6  -7   7       43.73       58.51     10.61 o 
   7  -7   7      155.16      184.00     16.50 o 
  -7  -6   7        6.38        0.61     14.90 o 
  -6  -6   7      937.08      971.15     44.44 o 
  -5  -6   7      217.45      245.51     22.49 o 
  -4  -6   7      131.14      151.08     18.22 o 
  -3  -6   7      347.26      314.55     21.27 o 
  -2  -6   7      189.35      238.40     17.68 o 
  -1  -6   7        2.51       10.57      5.62 o 
   0  -6   7      638.36      645.16     26.32 o 
   1  -6   7       38.08       41.88      6.35 o 
   2  -6   7        1.29       -1.19      4.05 o 
   3  -6   7      158.68      135.80     10.11 o 
   4  -6   7      530.85      559.93     20.18 o 
   5  -6   7        3.43        2.16      6.01 o 
   6  -6   7       28.30       18.57      8.08 o 
   7  -6   7       58.80       65.69     11.49 o 
  -7  -5   7      203.61      234.74     26.42 o 
  -6  -5   7      393.96      429.04     31.10 o 
  -5  -5   7       11.45        7.52     10.91 o 
  -4  -5   7     2116.36     2144.80     59.21 o 
  -3  -5   7      791.04      805.78     31.30 o 
  -2  -5   7      688.00      677.40     26.96 o 
  -1  -5   7        2.53        2.14      3.25 o 
   0  -5   7      312.74      321.64     15.46 o 
   1  -5   7      458.74      463.87     12.04 o 
   2  -5   7     2437.25     2531.88     41.82 o 
   3  -5   7        7.10        4.96      4.26 o 
   4  -5   7      212.10      231.25     13.82 o 
   5  -5   7       90.12      100.27     10.52 o 
   6  -5   7        3.73        5.13      6.74 o 
   7  -5   7       20.93       13.60      8.42 o 
   8  -5   7       42.28       36.99     15.79 o 
  -7  -4   7       18.54       -0.61     13.48 o 
  -6  -4   7       71.49       49.39     16.12 o 
  -5  -4   7      153.91      189.96     19.58 o 
  -4  -4   7       17.28       15.51     10.03 o 
  -3  -4   7      171.86      176.55     15.92 o 
  -2  -4   7      371.85      322.09     13.30 o 
  -1  -4   7      423.26      539.76     13.04 o 
   0  -4   7     6116.04     5963.03     60.80 o 
   1  -4   7     1078.73     1098.43     17.67 o 
   2  -4   7      349.37      314.97      8.70 o 
   3  -4   7       10.68        7.09      3.82 o 
   4  -4   7      572.45      582.82     33.23 o 
   5  -4   7       14.43       14.14      9.69 o 
   6  -4   7      240.85      241.45     15.70 o 
   7  -4   7       54.34       51.01     15.45 o 
   8  -4   7        0.86      -12.67     11.38 o 
  -8  -3   7      124.08      129.94     23.44 o 
  -7  -3   7       68.02       84.89     18.70 o 
  -6  -3   7      281.66      282.10     25.47 o 
  -5  -3   7      432.52      426.26     25.95 o 
  -4  -3   7     1290.59     1340.24     43.29 o 
  -3  -3   7      430.01      445.64     16.63 o 
  -2  -3   7        5.71        9.56      4.11 o 
  -1  -3   7      152.44      106.30      5.90 o 
   0  -3   7        1.30        2.39      2.74 o 
   1  -3   7       81.54      108.11      5.49 o 
   2  -3   7     1057.81     1014.42     16.21 o 
   3  -3   7        2.60        3.54      2.68 o 
   4  -3   7     1013.04     1050.22     25.65 o 
   5  -3   7      339.10      326.50     15.48 o 
   6  -3   7        1.41        9.96      6.77 o 
   7  -3   7      136.72      147.49     20.46 o 
   8  -3   7      287.16      342.05     30.76 o 
  -8  -2   7       96.09      102.03     21.14 o 
  -7  -2   7        4.55        8.81     12.06 o 
  -6  -2   7      101.28      100.60     16.94 o 
  -5  -2   7       42.01       44.44     11.58 o 
  -4  -2   7       34.08       41.40     10.23 o 
  -3  -2   7     3082.15     3037.95     48.85 o 
  -2  -2   7      430.82      377.59     12.59 o 
  -1  -2   7       15.13       20.51      3.46 o 
   0  -2   7     2671.41     2728.07     34.13 o 
   1  -2   7     5912.85     6113.61     59.77 o 
   2  -2   7      163.05      178.53      7.22 o 
   3  -2   7     1808.98     1799.13     34.15 o 
   4  -2   7      289.38      312.20      9.74 o 
   5  -2   7      446.18      459.92     17.81 o 
   6  -2   7      392.94      415.51     20.15 o 
   7  -2   7        0.33       -0.95      9.69 o 
   8  -2   7        1.56       -8.67     10.91 o 
  -8  -1   7       11.50       36.31     17.68 o 
  -7  -1   7      194.52      239.89     25.34 o 
  -6  -1   7       81.71       63.61     14.50 o 
  -5  -1   7      248.31      278.58     21.81 o 
  -4  -1   7     1837.08     1838.31     49.93 o 
  -3  -1   7      428.97      432.60     15.58 o 
  -2  -1   7      701.25      710.20     13.57 o 
  -1  -1   7    12483.48    12977.67    292.89 o 
   0  -1   7       95.82      109.71      5.17 o 
   1  -1   7     4697.67     4992.51     49.67 o 
   2  -1   7       77.06       66.84     11.91 o 
   3  -1   7      453.32      465.24     10.74 o 
   4  -1   7     2670.79     2694.62     34.27 o 
   5  -1   7       61.62       74.33      7.35 o 
   6  -1   7       64.61       63.62      9.20 o 
   7  -1   7      265.80      304.73     27.10 o 
   8  -1   7       57.10       46.07     16.73 o 
  -8   0   7      155.30      152.16     24.05 o 
  -7   0   7        0.30       -2.91     11.38 o 
  -6   0   7      371.37      366.44     26.22 o 
  -5   0   7      104.97      119.22     10.87 o 
  -4   0   7      832.40      871.25     22.86 o 
  -3   0   7     3953.59     4316.25     60.81 o 
  -2   0   7      734.46      685.35     18.10 o 
  -1   0   7     1595.12     1574.89     20.85 o 
   0   0   7     2315.97     2204.83     37.11 o 
   1   0   7     1665.82     1723.98     21.71 o 
   2   0   7     1066.63     1042.38     15.30 o 
   3   0   7       83.09       71.65      7.91 o 
   4   0   7      340.09      314.42     13.38 o 
   5   0   7       21.21       26.18      4.83 o 
   6   0   7      177.93      160.55      9.25 o 
   7   0   7       17.22       14.63     11.72 o 
   8   0   7        0.34       -1.08     12.13 o 
  -8   1   7       25.68       16.46     15.38 o 
  -7   1   7      214.27      248.22     25.27 o 
  -6   1   7       40.98       47.83     13.21 o 
  -5   1   7        1.29        1.68      5.86 o 
  -4   1   7     2543.40     2466.62     51.18 o 
  -3   1   7        0.34        0.15      3.86 o 
  -2   1   7        3.47       -0.10      2.86 o 
  -1   1   7     1185.42     1292.90     17.88 o 
   0   1   7      939.13      922.08     13.72 o 
   1   1   7      310.35      343.07     15.04 o 
   2   1   7      479.43      452.43      9.68 o 
   3   1   7      189.86      207.19      7.93 o 
   4   1   7     1400.57     1362.09     24.86 o 
   5   1   7        3.53        6.21      3.66 o 
   6   1   7      113.33      107.62      8.02 o 
   7   1   7      115.92      140.64     19.71 o 
   8   1   7        0.97        6.37     11.99 o 
  -8   2   7      150.19      124.59     21.14 o 
  -7   2   7       23.61       10.30     11.52 o 
  -6   2   7      227.72      227.83     22.02 o 
  -5   2   7       94.53      104.14     13.82 o 
  -4   2   7        2.82       -0.02      4.13 o 
  -3   2   7     1014.79      916.06     26.90 o 
  -2   2   7     1968.17     1986.89     32.60 o 
  -1   2   7      259.26      305.51      7.66 o 
   0   2   7     4323.03     4300.39     96.17 o 
   1   2   7      699.18      718.12     22.15 o 
   2   2   7        3.00        1.60      3.05 o 
   3   2   7        2.24        5.59      3.02 o 
   4   2   7      571.71      575.69     15.33 o 
   5   2   7        1.91        2.68      4.13 o 
   6   2   7       29.47       48.37     10.03 o 
   7   2   7       34.12       34.94      8.94 o 
   8   2   7       89.33       95.59     19.17 o 
  -8   3   7        2.01        3.39     10.30 o 
  -7   3   7      254.32      252.29     24.86 o 
  -6   3   7      253.80      217.40     21.41 o 
  -5   3   7       48.15       31.67      7.22 o 
  -4   3   7     1248.94     1198.10     28.11 o 
  -3   3   7     3946.90     4147.74     58.61 o 
  -2   3   7      375.76      294.56     23.91 o 
  -1   3   7     1771.89     1782.47     27.90 o 
   0   3   7      424.66      408.19      9.61 o 
   1   3   7      779.49      821.09     25.07 o 
   2   3   7      382.00      344.15     15.79 o 
   3   3   7     4507.37     4596.68     55.66 o 
   4   3   7     2374.44     2435.91     36.46 o 
   5   3   7        3.37        0.89      4.14 o 
   6   3   7       27.00       25.13      8.94 o 
   7   3   7      105.39      106.23     15.11 o 
   8   3   7        3.53        4.48      7.16 o 
  -8   4   7      162.09      156.50     22.15 o 
  -7   4   7       81.53       46.27     14.77 o 
  -6   4   7      198.05      211.11     14.77 o 
  -5   4   7      175.26      184.51     12.98 o 
  -4   4   7      400.95      425.44     16.34 o 
  -3   4   7      330.52      308.41     20.97 o 
  -2   4   7     2334.57     2369.03     61.45 o 
  -1   4   7     3559.92     3608.16     71.54 o 
   0   4   7     5353.57     5398.25     62.70 o 
   1   4   7     6106.05     6108.31     68.47 o 
   2   4   7      183.10      185.33      5.74 o 
   3   4   7      888.74      870.92     16.95 o 
   4   4   7      455.25      420.85     13.07 o 
   5   4   7      704.05      678.46     24.49 o 
   6   4   7      673.08      600.98     29.20 o 
   7   4   7        9.32        0.27      8.20 o 
   8   4   7        6.34        7.99     10.03 o 
  -8   5   7        0.92        0.61     11.31 o 
  -7   5   7       37.82       35.63     13.82 o 
  -6   5   7       80.23       74.76      9.90 o 
  -5   5   7       90.85      106.90     10.31 o 
  -4   5   7       45.57       27.65      6.98 o 
  -3   5   7       18.70       13.82      4.52 o 
  -2   5   7        5.87        3.08      3.27 o 
  -1   5   7      431.29      372.63     11.39 o 
   0   5   7      186.26      166.07      6.68 o 
   1   5   7      963.63      899.00     18.22 o 
   2   5   7      607.70      776.45     14.19 o 
   3   5   7       56.22       49.46      4.87 o 
   4   5   7      289.45      312.07     13.11 o 
   5   5   7      607.00      649.22     18.84 o 
   6   5   7       30.93       41.87     11.45 o 
   7   5   7      149.54      185.90     19.85 o 
   8   5   7       12.00       23.37     12.80 o 
  -8   6   7      131.87      110.56     19.99 o 
  -7   6   7       12.40       18.16     12.26 o 
  -6   6   7      326.22      334.09     17.41 o 
  -5   6   7      159.66      162.11     14.70 o 
  -4   6   7      259.76      264.43     17.48 o 
  -3   6   7      304.05      253.74     11.85 o 
  -2   6   7     1278.15     1399.62     26.70 o 
  -1   6   7      696.76      700.93     16.38 o 
   0   6   7     1765.06     2029.54     29.78 o 
   1   6   7      361.34      348.84     10.03 o 
   2   6   7       10.71       25.47      8.13 o 
   3   6   7      499.04      469.18     12.84 o 
   4   6   7      199.89      214.55     10.36 o 
   5   6   7        1.22        2.70      6.10 o 
   6   6   7      481.81      423.15     26.90 o 
   7   6   7      134.24      106.09     17.41 o 
   8   6   7       16.57       19.17     12.94 o 
  -7   7   7       35.78       32.99     13.68 o 
  -6   7   7       37.47       43.91      8.76 o 
  -5   7   7      277.36      286.47     15.54 o 
  -4   7   7      371.58      361.31     15.18 o 
  -3   7   7        0.53        0.78      3.63 o 
  -2   7   7      653.42      654.65     17.95 o 
  -1   7   7     1050.69      935.13     19.84 o 
   0   7   7       25.16       20.51      3.71 o 
   1   7   7      664.05      622.48     14.38 o 
   2   7   7      879.24      923.17     18.29 o 
   3   7   7        0.03       -0.52      4.34 o 
   4   7   7        6.90       -1.12      4.33 o 
   5   7   7      389.26      412.33     15.92 o 
   6   7   7        6.58       -2.24      7.59 o 
   7   7   7      343.89      311.03     26.90 o 
   8   7   7       26.90       18.70     13.14 o 
  -7   8   7        3.38       -1.96     10.23 o 
  -6   8   7      218.25      245.04     22.97 o 
  -5   8   7      156.88      173.41     13.79 o 
  -4   8   7      639.40      607.30     20.02 o 
  -3   8   7     1182.73     1145.47     26.69 o 
  -2   8   7      265.91      265.79     11.61 o 
  -1   8   7      480.67      497.91     40.17 o 
   0   8   7     2931.56     2914.17     49.25 o 
   1   8   7      279.84      307.51     20.66 o 
   2   8   7      269.43      234.05      9.64 o 
   3   8   7     1719.15     1727.35     30.36 o 
   4   8   7      662.83      669.99     18.98 o 
   5   8   7      123.08      116.25     10.01 o 
   6   8   7       46.24       47.76     14.16 o 
   7   8   7      203.71      235.56     24.93 o 
   8   8   7       13.57        6.77     13.28 o 
  -7   9   7      442.82      361.84     30.69 o 
  -6   9   7      162.58      140.10     18.90 o 
  -5   9   7       89.01       92.14     14.57 o 
  -4   9   7      158.64      166.54     11.59 o 
  -3   9   7      128.47      110.97      8.96 o 
  -2   9   7       90.66       97.56      8.04 o 
  -1   9   7      758.43      762.30     18.89 o 
   0   9   7      274.93      287.58     11.06 o 
   1   9   7      869.42      960.10     27.03 o 
   2   9   7     1068.00     1112.41     22.99 o 
   3   9   7      453.06      476.87     23.68 o 
   4   9   7      135.66      151.67     10.58 o 
   5   9   7      318.64      304.59     24.39 o 
   6   9   7       99.83      106.16     17.55 o 
   7   9   7      367.57      335.08     29.40 o 
  -7  10   7       12.39       20.26     12.87 o 
  -6  10   7        9.82       -3.32      8.40 o 
  -5  10   7       40.87       49.32     12.33 o 
  -4  10   7     1227.47     1212.60     43.43 o 
  -3  10   7     2053.30     1992.32     74.01 o 
  -2  10   7     1118.72     1090.48     25.32 o 
  -1  10   7      482.09      493.29     27.61 o 
   0  10   7      529.18      527.43     15.74 o 
   1  10   7      956.95      960.13     21.45 o 
   2  10   7       24.46       25.11      5.39 o 
   3  10   7      633.43      696.89     19.55 o 
   4  10   7      891.83      935.46     46.71 o 
   5  10   7      924.18     1048.18     44.51 o 
   6  10   7        4.57       -2.78      9.15 o 
   7  10   7        2.86        2.57     12.87 o 
  -6  11   7       41.41       42.34     14.09 o 
  -5  11   7        1.30        2.37      9.01 o 
  -4  11   7        3.35       -0.68      7.32 o 
  -3  11   7      894.26      904.61     24.46 o 
  -2  11   7       49.50       51.90      7.30 o 
  -1  11   7      933.31      937.28     42.38 o 
   0  11   7       40.51       44.06      6.13 o 
   1  11   7      692.09      711.95     19.58 o 
   2  11   7      760.87      755.23     20.37 o 
   3  11   7      202.46      174.85     24.49 o 
   4  11   7      109.79       91.22      9.99 o 
   5  11   7        8.17       -3.52      8.74 o 
   6  11   7       19.48       34.35     14.29 o 
   7  11   7        7.26       19.10     13.48 o 
  -6  12   7       18.87       10.57     11.86 o 
  -5  12   7        8.92       30.22     12.26 o 
  -4  12   7      204.62      207.98     20.05 o 
  -3  12   7      132.95      146.54     15.99 o 
  -2  12   7      514.06      463.63     37.19 o 
  -1  12   7       26.57       23.70      6.13 o 
   0  12   7       53.18       49.84      6.61 o 
   1  12   7       68.81       71.66     18.87 o 
   2  12   7       37.38       38.60      7.02 o 
   3  12   7      107.21      116.38     10.40 o 
   4  12   7       62.16       75.60      9.60 o 
   5  12   7       17.77       22.76     11.52 o 
   6  12   7      190.01      180.61     23.17 o 
   7  12   7      110.52       87.19     20.73 o 
  -6  13   7        0.66        7.38     12.13 o 
  -5  13   7       79.84       80.62     15.51 o 
  -4  13   7        2.37        3.86      9.21 o 
  -3  13   7      198.81      186.91     18.63 o 
  -2  13   7       28.35       15.92      8.40 o 
  -1  13   7       15.79        9.52      6.23 o 
   0  13   7       28.58       23.84      8.81 o 
   1  13   7       76.06       63.31      7.77 o 
   2  13   7      147.47      145.76     10.73 o 
   3  13   7        0.53        2.69      5.81 o 
   4  13   7      848.24      887.82     26.45 o 
   5  13   7      290.41      248.56     25.20 o 
   6  13   7       78.91       74.86     18.29 o 
  -5  14   7       71.31       67.07     16.46 o 
  -4  14   7       57.11       63.14     13.89 o 
  -3  14   7      174.40      175.87     18.90 o 
  -2  14   7      529.26      544.62     28.72 o 
  -1  14   7      113.83      110.85      9.98 o 
   0  14   7      880.43      908.58     24.64 o 
   1  14   7       44.12       59.53      8.91 o 
   2  14   7      266.31      248.71     19.61 o 
   3  14   7      743.91      831.32     25.38 o 
   4  14   7       75.96       66.60     15.85 o 
   5  14   7       46.83       47.22     16.06 o 
   6  14   7       94.96       84.28     19.24 o 
  -5  15   7       34.10       30.35     13.75 o 
  -4  15   7      207.57      290.91     26.29 o 
  -3  15   7      376.44      375.25     26.29 o 
  -2  15   7        2.28        6.98      8.27 o 
  -1  15   7      291.62      285.21     21.07 o 
   0  15   7       65.20       62.65      8.74 o 
   1  15   7      193.49      216.42     26.62 o 
   2  15   7      438.04      433.67     18.28 o 
   3  15   7      119.66      108.67     11.69 o 
   4  15   7      164.13      137.12     20.19 o 
   5  15   7      158.27      168.89     23.71 o 
  -4  16   7       47.85       55.48     14.43 o 
  -3  16   7      278.02      297.14     25.47 o 
  -2  16   7      252.50      255.54     22.09 o 
  -1  16   7       11.25        7.52      8.94 o 
   0  16   7      484.83      505.32     27.51 o 
   1  16   7      337.68      358.19     17.28 o 
   2  16   7       67.30       53.05      8.93 o 
   3  16   7      132.95      140.09     38.41 o 
   4  16   7      323.09      354.32     30.28 o 
   5  16   7        6.70       13.41     14.02 o 
  -3  17   7       33.99       56.16     14.84 o 
  -2  17   7       44.07       55.08     13.21 o 
  -1  17   7      416.24      452.21     28.05 o 
   0  17   7      112.53      121.61     16.12 o 
   1  17   7      326.10      318.32     17.85 o 
   2  17   7       93.18      122.26     12.38 o 
   3  17   7        5.44       -8.67     10.57 o 
   4  17   7        2.24       -5.08     11.72 o 
  -2  18   7       19.01       44.58     13.55 o 
  -1  18   7       16.91        7.25      8.87 o 
   0  18   7      120.08      121.67     16.87 o 
   1  18   7      159.26      176.82     19.92 o 
   2  18   7        1.84        6.61      7.71 o 
   3  18   7       68.08       80.69     17.82 o 
   0  19   7        3.59        5.01      9.69 o 
   1  19   7        6.46       -3.79      8.74 o 
  -1 -15   8      125.11      126.01     20.39 o 
   0 -15   8       26.73       10.03     12.87 o 
   1 -15   8       29.65       23.24     13.68 o 
  -3 -14   8      188.05      183.73     25.07 o 
  -2 -14   8       33.68       67.68     18.02 o 
  -1 -14   8        0.15       -6.50     11.99 o 
   0 -14   8       63.07       79.53     17.21 o 
   1 -14   8       53.78       41.60     14.36 o 
   2 -14   8       42.34       28.18     13.08 o 
   3 -14   8       21.88       22.33     10.76 o 
  -4 -13   8       58.23       87.66     19.44 o 
  -3 -13   8        6.52        1.22     13.21 o 
  -2 -13   8       74.99       50.54     16.33 o 
  -1 -13   8       45.16       69.24     16.80 o 
   0 -13   8        3.56        7.45     11.25 o 
   1 -13   8       36.10       42.55     13.35 o 
   2 -13   8        0.64        2.28      7.75 o 
   3 -13   8       21.66       21.47      9.33 o 
   4 -13   8       82.82       76.87     13.10 o 
  -4 -12   8       31.03        5.28     14.50 o 
  -3 -12   8      288.06      274.85     26.01 o 
  -2 -12   8       44.70       36.38     13.35 o 
  -1 -12   8       12.71       29.81     12.19 o 
   0 -12   8       12.81       36.24     13.21 o 
   1 -12   8      119.47      103.40     20.63 o 
   2 -12   8      161.72      146.52     14.48 o 
   3 -12   8       62.14       77.36     11.52 o 
   4 -12   8       75.74       48.35     11.18 o 
   5 -12   8      118.65      106.39     15.62 o 
  -5 -11   8        5.67        7.93     13.75 o 
  -4 -11   8        4.53        8.47     13.48 o 
  -3 -11   8      387.33      379.92     28.25 o 
  -2 -11   8        0.95        0.34     11.45 o 
  -1 -11   8      180.52      198.23     20.93 o 
   0 -11   8      116.21      119.37     17.07 o 
   1 -11   8        0.72        8.51      7.34 o 
   2 -11   8       29.69       21.73     12.53 o 
   3 -11   8       41.69       45.37     21.51 o 
   4 -11   8      204.38      235.81     17.07 o 
   5 -11   8        3.43       -2.99      7.78 o 
  -5 -10   8       74.18       75.20     19.04 o 
  -4 -10   8      146.88      170.45     22.02 o 
  -3 -10   8        2.81        5.69     10.23 o 
  -2 -10   8      255.32      245.58     22.56 o 
  -1 -10   8      520.98      437.31     27.23 o 
   0 -10   8        1.69        7.64     10.33 o 
   1 -10   8      170.67      166.25     13.63 o 
   2 -10   8        0.35        1.49      7.59 o 
   3 -10   8      371.62      387.56     32.76 o 
   4 -10   8      118.49       99.38     11.97 o 
   5 -10   8        6.25        3.60      7.88 o 
   6 -10   8       17.55       23.54     10.84 o 
  -6  -9   8       15.24      -18.56     12.94 o 
  -5  -9   8      148.26      145.32     22.09 o 
  -4  -9   8       13.45       -1.35     12.06 o 
  -3  -9   8        8.60       -5.89     10.43 o 
  -2  -9   8      760.80      732.28     33.47 o 
  -1  -9   8       52.01       67.07     12.47 o 
   0  -9   8       44.16       47.66     12.91 o 
   1  -9   8        1.07        6.09      6.25 o 
   2  -9   8       23.29       19.10      7.15 o 
   3  -9   8       59.34       57.51      8.98 o 
   4  -9   8        8.97       20.82      7.49 o 
   5  -9   8       91.46       99.66     21.98 o 
   6  -9   8       14.48        4.38     12.57 o 
  -6  -8   8        8.87        8.54     15.18 o 
  -5  -8   8       45.45       31.50     15.45 o 
  -4  -8   8      723.48      701.11     35.23 o 
  -3  -8   8     1043.77     1045.61     40.65 o 
  -2  -8   8       94.88       71.54     12.87 o 
  -1  -8   8      218.59      227.06     14.43 o 
   0  -8   8     2665.45     2622.86     47.32 o 
   1  -8   8      149.48      132.42     20.90 o 
   2  -8   8      416.30      415.82     17.77 o 
   3  -8   8       15.85        3.54      8.74 o 
   4  -8   8      126.34      144.46     12.50 o 
   5  -8   8      163.87      172.97     14.40 o 
   6  -8   8       69.79       90.72     12.48 o 
   7  -8   8        5.59        0.07     13.68 o 
  -7  -7   8       22.02       34.96     18.63 o 
  -6  -7   8       60.40       41.87     16.80 o 
  -5  -7   8      142.12      144.64     20.80 o 
  -4  -7   8      730.57      694.00     33.67 o 
  -3  -7   8       13.45       -9.21      8.81 o 
  -2  -7   8      237.59      209.41     17.61 o 
  -1  -7   8     1264.25     1270.81     29.94 o 
   0  -7   8       94.70       95.23      9.89 o 
   1  -7   8      560.95      571.19     44.95 o 
   2  -7   8      614.73      619.22     20.33 o 
   3  -7   8      581.44      646.83     21.61 o 
   4  -7   8      900.71      910.89     27.15 o 
   5  -7   8      322.45      326.73     34.96 o 
   6  -7   8       17.02        8.93     16.16 o 
   7  -7   8      145.85      142.88     23.10 o 
  -7  -6   8       20.42        8.81     15.99 o 
  -6  -6   8      817.80      934.77     44.92 o 
  -5  -6   8       29.19       33.67     13.75 o 
  -4  -6   8       48.51       83.80     14.77 o 
  -3  -6   8      780.34      808.42     33.33 o 
  -2  -6   8      157.31      167.54     15.79 o 
  -1  -6   8        7.43        5.35      5.74 o 
   0  -6   8      223.24      225.22     11.26 o 
   1  -6   8      125.37      111.66      6.67 o 
   2  -6   8      438.96      472.59     17.03 o 
   3  -6   8      739.33      726.18     22.07 o 
   4  -6   8      262.76      280.28     15.00 o 
   5  -6   8       50.02       57.46     15.99 o 
   6  -6   8       52.53       54.66     10.40 o 
   7  -6   8        2.68       -5.08     12.19 o 
  -7  -5   8       53.37       97.35     21.61 o 
  -6  -5   8       52.86       47.15     16.06 o 
  -5  -5   8        4.55        9.76     11.72 o 
  -4  -5   8     1548.38     1552.29     49.66 o 
  -3  -5   8       85.25       78.65     12.53 o 
  -2  -5   8       34.41       31.43      7.18 o 
  -1  -5   8      235.66      224.26     13.07 o 
   0  -5   8        7.91        2.80      3.43 o 
   1  -5   8       27.58       24.59      3.97 o 
   2  -5   8     1274.52     1323.23     36.11 o 
   3  -5   8       32.55       38.27      7.25 o 
   4  -5   8      459.35      438.14     21.27 o 
   5  -5   8       29.15       41.99      8.45 o 
   6  -5   8       84.97       87.46     14.13 o 
   7  -5   8       32.83       31.57     14.84 o 
  -7  -4   8       64.77       38.28     17.61 o 
  -6  -4   8     1872.97     2107.95     67.27 o 
  -5  -4   8       13.60       19.04     11.38 o 
  -4  -4   8       60.13       63.95     13.55 o 
  -3  -4   8       19.52       31.98      9.82 o 
  -2  -4   8      607.57      565.29     17.39 o 
  -1  -4   8       96.18       80.26      6.77 o 
   0  -4   8     4529.43     4454.91     49.15 o 
   1  -4   8     1236.56     1456.14     21.90 o 
   2  -4   8       88.04      104.64      5.77 o 
   3  -4   8      506.35      490.59     16.51 o 
   4  -4   8       69.71       84.31      8.91 o 
   5  -4   8       14.42       12.83      8.23 o 
   6  -4   8        3.21        0.14     10.57 o 
   7  -4   8       12.27       20.26     12.74 o 
   8  -4   8        0.59       -3.73     12.74 o 
  -7  -3   8      224.68      282.10     28.52 o 
  -6  -3   8      285.51      299.10     26.56 o 
  -5  -3   8       13.93        7.11     10.03 o 
  -4  -3   8      127.97       94.78     13.82 o 
  -3  -3   8       14.30       15.29      5.42 o 
  -2  -3   8       16.17        7.87      3.81 o 
  -1  -3   8      170.83      256.53      9.05 o 
   0  -3   8      213.66      227.08      8.26 o 
   1  -3   8      317.37      291.48      8.86 o 
   2  -3   8       59.68       55.20      4.40 o 
   3  -3   8      962.01     1042.48     17.68 o 
   4  -3   8      319.31      321.72     14.31 o 
   5  -3   8      170.41      199.72     24.56 o 
   6  -3   8      153.29      157.24     20.60 o 
   7  -3   8      119.91      128.04     20.66 o 
   8  -3   8       67.59       71.00     19.10 o 
  -7  -2   8       70.98       76.42     18.02 o 
  -6  -2   8      368.77      397.74     28.45 o 
  -5  -2   8       10.94       25.41     11.72 o 
  -4  -2   8       15.64       18.71      6.49 o 
  -3  -2   8       10.46        3.12      6.27 o 
  -2  -2   8      258.99      227.55     11.88 o 
  -1  -2   8       76.94      107.78      9.23 o 
   0  -2   8     8460.27     8490.81    246.13 o 
   1  -2   8     1508.67     1638.58     22.43 o 
   2  -2   8      229.72      199.89      8.66 o 
   3  -2   8      232.32      232.87      8.11 o 
   4  -2   8      377.53      401.55     11.74 o 
   5  -2   8      100.16      113.22     21.14 o 
   6  -2   8      123.47       83.74     16.33 o 
   7  -2   8       87.35       99.93     18.56 o 
   8  -2   8       57.34       64.43     18.29 o 
  -8  -1   8       95.21      104.67     22.29 o 
  -7  -1   8      125.87       87.39     18.36 o 
  -6  -1   8      252.29      297.68     25.27 o 
  -5  -1   8       48.23       37.74     12.06 o 
  -4  -1   8     1153.22     1195.84     29.63 o 
  -3  -1   8     1730.29     1733.24     45.66 o 
  -2  -1   8     2826.17     2910.13     34.99 o 
  -1  -1   8      147.24      151.84      6.59 o 
   0  -1   8      751.22      789.17     14.15 o 
   1  -1   8     4179.18     4463.02     46.26 o 
   2  -1   8     1941.64     2002.93     25.24 o 
   3  -1   8      167.12      153.51      6.79 o 
   4  -1   8     1654.63     1767.36     27.88 o 
   5  -1   8      185.17      155.10     14.26 o 
   6  -1   8       28.03       25.61     12.53 o 
   7  -1   8      148.60      113.68     19.04 o 
   8  -1   8      232.55      236.84     28.11 o 
  -8   0   8      201.11      213.74     26.76 o 
  -7   0   8        5.13       -2.24     12.26 o 
  -6   0   8      150.72      124.72     18.36 o 
  -5   0   8      817.00      849.82     26.51 o 
  -4   0   8       84.93       95.87      9.54 o 
  -3   0   8     2093.43     2031.77     73.71 o 
  -2   0   8        2.79       -0.10      2.54 o 
  -1   0   8      458.30      499.32     10.98 o 
   0   0   8     4549.06     4890.88     49.55 o 
   1   0   8     2271.06     2215.47     30.52 o 
   2   0   8      204.51      208.22      6.47 o 
   3   0   8     2325.57     2381.93     29.78 o 
   4   0   8      295.29      276.94      9.53 o 
   5   0   8      316.46      315.93     11.11 o 
   6   0   8      609.21      618.39     35.84 o 
   7   0   8      202.05      170.18     22.36 o 
   8   0   8       13.10       23.17     15.58 o 
  -8   1   8       31.28       51.83     18.43 o 
  -7   1   8      401.13      404.28     21.63 o 
  -6   1   8       67.19       53.05     13.68 o 
  -5   1   8      389.48      392.19     18.22 o 
  -4   1   8      423.83      403.80     17.44 o 
  -3   1   8      476.90      466.29     16.15 o 
  -2   1   8     1165.42     1264.58     59.21 o 
  -1   1   8     3771.76     3634.60     68.02 o 
   0   1   8      243.79      238.57      7.08 o 
   1   1   8      222.41      217.36      7.69 o 
   2   1   8      226.49      188.97     10.55 o 
   3   1   8       82.65       96.82      6.48 o 
   4   1   8     3486.67     3370.06     40.46 o 
   5   1   8     1009.06     1041.86     26.25 o 
   6   1   8        8.12       11.61      6.29 o 
   7   1   8      129.78      161.31     21.75 o 
   8   1   8      100.25       89.43     19.65 o 
  -8   2   8      197.82      204.53     26.15 o 
  -7   2   8        0.25        2.30     10.43 o 
  -6   2   8      573.70      621.92     32.93 o 
  -5   2   8      152.95      120.77     13.48 o 
  -4   2   8        8.28        1.42      4.68 o 
  -3   2   8     1459.44     1460.53     49.15 o 
  -2   2   8      413.92      407.68     13.53 o 
  -1   2   8     3144.06     3296.86     38.28 o 
   0   2   8     2356.53     2278.64     31.04 o 
   1   2   8     2322.68     2404.00     51.15 o 
   2   2   8      774.32      820.21     25.47 o 
   3   2   8     1081.03      951.27     17.39 o 
   4   2   8      476.83      461.92     13.66 o 
   5   2   8      202.53      207.17     15.45 o 
   6   2   8      497.53      485.04     19.37 o 
   7   2   8        5.79       17.70      6.97 o 
   8   2   8       54.54       43.09     16.80 o 
  -8   3   8        9.42       11.25     13.82 o 
  -7   3   8      441.36      510.95     32.72 o 
  -6   3   8      243.16      243.22     26.22 o 
  -5   3   8      159.69      165.71     12.79 o 
  -4   3   8     2686.03     2646.84     48.24 o 
  -3   3   8      468.79      539.03     22.56 o 
  -2   3   8      143.62      149.36     20.22 o 
  -1   3   8     1158.25     1343.31     23.71 o 
   0   3   8      369.66      377.13      9.59 o 
   1   3   8      154.26      122.62     10.30 o 
   2   3   8     1562.89     1514.48     38.55 o 
   3   3   8      594.23      646.78     16.29 o 
   4   3   8     1439.23     1414.77     24.89 o 
   5   3   8       28.43       29.88      8.54 o 
   6   3   8       56.32       47.56     10.57 o 
   7   3   8      162.88      147.76     16.53 o 
   8   3   8       13.55        6.71     11.65 o 
  -8   4   8      198.24      224.99     26.49 o 
  -7   4   8       10.57       22.63     12.60 o 
  -6   4   8      155.37      173.80     35.70 o 
  -5   4   8      439.46      447.29     38.65 o 
  -4   4   8      417.29      419.78     16.69 o 
  -3   4   8     1880.55     1860.70     53.52 o 
  -2   4   8     2622.72     2565.29     95.86 o 
  -1   4   8      622.53      720.24     16.49 o 
   0   4   8     3773.97     3536.65     44.54 o 
   1   4   8     1023.81     1023.79     30.49 o 
   2   4   8     1891.19     2024.55     48.03 o 
   3   4   8      103.37       81.59      7.76 o 
   4   4   8        1.15        2.91      3.62 o 
   5   4   8       99.33       89.09     12.60 o 
   6   4   8        9.02        8.94      7.72 o 
   7   4   8        0.39        3.66      8.60 o 
   8   4   8       85.21       69.71     14.90 o 
  -8   5   8       21.82       35.43     15.65 o 
  -7   5   8      384.31      365.43     29.13 o 
  -6   5   8       13.99       19.80     13.92 o 
  -5   5   8       93.66       75.35      9.40 o 
  -4   5   8     1759.14     1757.60     35.83 o 
  -3   5   8       92.82       81.26      7.68 o 
  -2   5   8      244.63      219.25     10.21 o 
  -1   5   8      235.51      280.74     12.09 o 
   0   5   8       41.90       69.60      6.71 o 
   1   5   8      399.04      454.71     14.63 o 
   2   5   8        8.81        7.15      2.28 o 
   3   5   8      112.62      133.95     27.71 o 
   4   5   8        1.16        1.44      3.63 o 
   5   5   8       47.28       59.55     11.45 o 
   6   5   8      761.02      683.50     32.45 o 
   7   5   8       25.54       36.72     12.26 o 
   8   5   8        8.42        1.96      9.28 o 
  -7   6   8        2.27        1.22      9.76 o 
  -6   6   8        0.61        5.91      6.63 o 
  -5   6   8        8.38        5.91      5.75 o 
  -4   6   8       61.76       52.02      7.57 o 
  -3   6   8        7.79        4.06      4.74 o 
  -2   6   8      251.30      314.44     20.19 o 
  -1   6   8      779.22      782.91     18.00 o 
   0   6   8      206.43      305.40     15.85 o 
   1   6   8       95.97       87.51      5.03 o 
   2   6   8       90.17       90.19      5.41 o 
   3   6   8      338.99      301.75     10.02 o 
   4   6   8       35.64       32.48      5.26 o 
   5   6   8       46.33       31.16      9.76 o 
   6   6   8        2.82       18.02     10.57 o 
   7   6   8      108.39      103.11     17.34 o 
   8   6   8      152.26      109.34     18.83 o 
  -7   7   8       25.05       54.94     15.31 o 
  -6   7   8       52.30       34.09      8.62 o 
  -5   7   8       13.21       11.18      6.31 o 
  -4   7   8      715.41      669.87     21.34 o 
  -3   7   8      910.89      858.69     29.27 o 
  -2   7   8      320.26      357.77     13.41 o 
  -1   7   8      781.29      748.33     17.98 o 
   0   7   8       10.48       12.53      3.16 o 
   1   7   8      606.52      567.84     24.73 o 
   2   7   8      343.50      396.33     11.17 o 
   3   7   8        0.20        1.94      3.47 o 
   4   7   8      611.56      637.57     29.20 o 
   5   7   8      358.69      367.87     24.39 o 
   6   7   8       25.53       31.64     11.58 o 
   7   7   8       35.44       68.36     16.33 o 
   8   7   8        0.26       18.97     13.75 o 
  -7   8   8       78.09       96.13     18.29 o 
  -6   8   8      102.13       95.18     16.87 o 
  -5   8   8      338.70      317.77     16.38 o 
  -4   8   8      695.76      693.65     21.75 o 
  -3   8   8      131.30      140.36      9.98 o 
  -2   8   8      554.82      544.40     18.36 o 
  -1   8   8       76.41      103.00      7.32 o 
   0   8   8      888.86      898.30     19.22 o 
   1   8   8      430.71      454.04     15.38 o 
   2   8   8       67.87       71.91      8.77 o 
   3   8   8     1545.14     1557.60     27.77 o 
   4   8   8      228.42      276.95     20.19 o 
   5   8   8       45.67       47.56     12.47 o 
   6   8   8        7.59        1.90      9.82 o 
   7   8   8       43.79       33.06     13.41 o 
   8   8   8      123.26       85.97     19.17 o 
  -7   9   8       85.57       98.64     18.90 o 
  -6   9   8      191.97      183.87     20.73 o 
  -5   9   8       41.69       39.93     12.70 o 
  -4   9   8     1339.53     1257.81     30.46 o 
  -3   9   8        0.69        0.61      4.40 o 
  -2   9   8        6.16        5.82      5.49 o 
  -1   9   8      259.61      275.16     12.70 o 
   0   9   8      441.83      455.35     13.93 o 
   1   9   8      380.24      418.15     13.31 o 
   2   9   8      261.87      262.62     10.76 o 
   3   9   8       18.88       25.70      5.37 o 
   4   9   8        1.00       -4.95      6.30 o 
   5   9   8     1599.52     1598.15     54.67 o 
   6   9   8       28.81       35.77     12.87 o 
   7   9   8       85.18       97.49     19.31 o 
  -7  10   8       57.46       55.55     16.53 o 
  -6  10   8       53.31       50.20     13.96 o 
  -5  10   8      760.57      679.57     34.42 o 
  -4  10   8      308.31      271.89     19.24 o 
  -3  10   8      975.33      920.37     24.60 o 
  -2  10   8       59.58       51.88      6.96 o 
  -1  10   8        1.59        0.51      5.18 o 
   0  10   8      956.20     1028.24     22.82 o 
   1  10   8      603.47      656.46     42.88 o 
   2  10   8      110.78      112.70      9.92 o 
   3  10   8     3418.16     3484.36     51.83 o 
   4  10   8        0.45        4.00      8.67 o 
   5  10   8       20.85       32.99     12.26 o 
   6  10   8        0.83       -2.30      8.81 o 
   7  10   8       27.25       16.67     13.35 o 
  -6  11   8      177.04      215.10     23.64 o 
  -5  11   8        5.81       15.04     10.77 o 
  -4  11   8      512.61      508.24     28.66 o 
  -3  11   8      132.43      132.41     19.04 o 
  -2  11   8      277.67      256.09     13.03 o 
  -1  11   8      250.43      276.43     12.59 o 
   0  11   8      417.44      499.83     27.57 o 
   1  11   8      926.12      911.60     23.81 o 
   2  11   8      291.64      317.70     13.27 o 
   3  11   8      847.39      854.26     27.78 o 
   4  11   8      627.86      585.81     32.79 o 
   5  11   8        0.73        1.96      9.28 o 
   6  11   8        0.31       14.57     11.72 o 
   7  11   8        0.90        0.54     12.40 o 
  -6  12   8        0.77        2.51     10.09 o 
  -5  12   8        0.59        6.44      9.21 o 
  -4  12   8       70.66       60.36     13.35 o 
  -3  12   8      167.52      158.84     11.77 o 
  -2  12   8      664.08      641.55     30.08 o 
  -1  12   8       30.48       26.53      7.22 o 
   0  12   8        2.06        4.95      4.13 o 
   1  12   8      250.60      218.15     11.83 o 
   2  12   8     1694.66     1604.80     71.74 o 
   3  12   8      271.25      290.12     19.31 o 
   4  12   8        5.90       11.65      9.82 o 
   5  12   8       75.99       78.04     16.60 o 
   6  12   8        1.27        4.81     11.45 o 
   7  12   8       23.16       -1.15     12.06 o 
  -6  13   8        0.36       -8.54     10.43 o 
  -5  13   8       24.15       15.38     11.65 o 
  -4  13   8       43.46       42.27     12.33 o 
  -3  13   8        5.72       -5.01      6.98 o 
  -2  13   8        2.06       -4.61      4.76 o 
  -1  13   8        1.99       -0.57      4.86 o 
   0  13   8        4.61       12.20      5.46 o 
   1  13   8        1.00        2.67      4.95 o 
   2  13   8        1.10       -3.69      4.69 o 
   3  13   8       74.69       75.94     14.70 o 
   4  13   8        4.80       -2.71      9.35 o 
   5  13   8       61.29       48.85     14.84 o 
   6  13   8       39.94       27.78     14.97 o 
  -5  14   8        0.45        1.35     11.18 o 
  -4  14   8      113.90      105.48     17.21 o 
  -3  14   8       20.79       26.01     10.03 o 
  -2  14   8       56.32       60.23     12.06 o 
  -1  14   8       33.89       21.77      6.54 o 
   0  14   8     1140.66     1137.38     28.03 o 
   1  14   8        1.46        1.80      5.36 o 
   2  14   8      139.93      155.86     11.66 o 
   3  14   8      366.34      378.57     26.76 o 
   4  14   8      156.57      162.52     20.80 o 
   5  14   8       94.15       96.88     19.17 o 
   6  14   8      241.05      221.87     27.17 o 
  -5  15   8       23.73       -2.64     10.84 o 
  -4  15   8       55.67       51.83     14.57 o 
  -3  15   8      369.17      402.01     27.03 o 
  -2  15   8       43.78       58.87     12.87 o 
  -1  15   8      131.42      134.21     15.79 o 
   0  15   8      212.86      240.69     30.28 o 
   1  15   8      280.65      287.97     15.26 o 
   2  15   8      751.78      756.45     23.88 o 
   3  15   8       11.37        1.02      8.60 o 
   4  15   8      386.32      300.46     27.84 o 
   5  15   8      302.09      373.22     31.77 o 
  -4  16   8       13.16       12.80     11.72 o 
  -3  16   8       33.81       38.34     12.47 o 
  -2  16   8       54.00       66.32     13.62 o 
  -1  16   8        0.05        5.15      8.27 o 
   0  16   8      123.68      128.80     11.32 o 
   1  16   8        9.35        5.20      6.08 o 
   2  16   8       18.34       16.77      7.02 o 
   3  16   8      305.39      291.11     25.61 o 
   4  16   8      198.06      172.35     23.24 o 
   5  16   8       16.75       23.30     14.43 o 
  -3  17   8        6.61       10.16     10.91 o 
  -2  17   8       21.51       20.12     10.98 o 
  -1  17   8       26.88       32.79     11.86 o 
   0  17   8        2.18       -1.02      7.79 o 
   1  17   8       66.25       77.42     10.48 o 
   2  17   8      257.63      224.04     22.63 o 
   3  17   8       21.97       26.22     13.82 o 
   4  17   8       28.79       19.44     13.75 o 
  -2  18   8       53.43       40.51     13.96 o 
  -1  18   8        1.29        7.18      9.48 o 
   0  18   8       86.51       59.21     13.68 o 
   1  18   8       25.86       20.26     10.70 o 
   2  18   8       46.23       16.80     13.01 o 
   3  18   8      330.77      300.53     27.51 o 
   0  19   8        0.76        6.77      9.69 o 
  -2 -14   9       30.91       39.23     15.79 o 
  -1 -14   9       64.00       72.49     18.49 o 
   0 -14   9      167.90      176.82     22.36 o 
   1 -14   9        7.43       13.35     11.04 o 
   2 -14   9       32.34       36.55     11.56 o 
  -3 -13   9       15.23       42.68     16.94 o 
  -2 -13   9      183.78      134.14     20.39 o 
  -1 -13   9      138.78      159.75     21.20 o 
   0 -13   9       13.57        1.49     11.79 o 
   1 -13   9       65.84       77.64     15.79 o 
   2 -13   9       66.26       62.49     20.09 o 
   3 -13   9        0.06        6.83      8.23 o 
  -4 -12   9       14.90       18.77     15.65 o 
  -3 -12   9      237.63      231.76     25.47 o 
  -2 -12   9        1.73      -14.23      9.76 o 
  -1 -12   9        1.00        8.74     12.19 o 
   0 -12   9      434.82      398.08     27.78 o 
   1 -12   9       38.93       32.34     17.11 o 
   2 -12   9       80.54       90.15     12.44 o 
   3 -12   9      182.95      156.52     15.00 o 
   4 -12   9       59.52       38.24     10.88 o 
  -4 -11   9       59.61       58.74     17.95 o 
  -3 -11   9        9.82        5.28     12.67 o 
  -2 -11   9      157.25      190.84     21.54 o 
  -1 -11   9      716.16      728.75     35.77 o 
   0 -11   9       77.64       66.05     14.77 o 
   1 -11   9      254.04      222.66     16.26 o 
   2 -11   9       77.47       50.48     18.22 o 
   3 -11   9       75.01       74.45     11.44 o 
   4 -11   9      113.26       91.25     12.50 o 
   5 -11   9        6.54       -2.52      8.22 o 
  -5 -10   9        0.51       -2.71     14.09 o 
  -4 -10   9       43.48       34.82     15.38 o 
  -3 -10   9       94.09       78.45     16.33 o 
  -2 -10   9      209.94      218.89     21.34 o 
  -1 -10   9      109.48      110.50     15.99 o 
   0 -10   9      125.12      103.74     15.41 o 
   1 -10   9      309.35      285.15     17.11 o 
   2 -10   9       84.64       76.45     10.81 o 
   3 -10   9       83.03       73.00     14.16 o 
   4 -10   9       12.45       -1.99      6.87 o 
   5 -10   9        0.34        0.76      8.13 o 
  -5  -9   9        2.53       -0.95     13.28 o 
  -4  -9   9      106.70       91.32     18.09 o 
  -3  -9   9      321.11      246.80     22.36 o 
  -2  -9   9        2.27        0.27      8.87 o 
  -1  -9   9      579.85      522.60     28.25 o 
   0  -9   9        0.26       11.20      7.67 o 
   1  -9   9      136.81      109.05     11.38 o 
   2  -9   9      229.21      205.49     14.27 o 
   3  -9   9      262.94      250.74     15.67 o 
   4  -9   9      259.08      286.97     17.34 o 
   5  -9   9       93.11       65.97     15.92 o 
   6  -9   9        4.62       16.26     14.97 o 
  -6  -8   9      137.25      120.86     20.87 o 
  -5  -8   9      107.92       93.02     18.97 o 
  -4  -8   9        7.12       -3.59     11.31 o 
  -3  -8   9       77.95       99.93     15.45 o 
  -2  -8   9       53.01       45.86     12.87 o 
  -1  -8   9       32.00       30.51      8.43 o 
   0  -8   9      198.51      203.71     13.56 o 
   1  -8   9       52.99       58.87      8.96 o 
   2  -8   9       77.61       79.92     10.40 o 
   3  -8   9      179.87      173.62     14.46 o 
   4  -8   9        0.13        7.34      7.00 o 
   5  -8   9      263.08      294.77     17.82 o 
   6  -8   9       16.46        3.18     12.26 o 
  -6  -7   9       49.11       36.18     15.38 o 
  -5  -7   9      223.97      225.26     24.25 o 
  -4  -7   9      161.58      166.86     19.99 o 
  -3  -7   9     1004.96      939.58     37.80 o 
  -2  -7   9      908.97      915.46     35.57 o 
  -1  -7   9      442.30      494.37     19.22 o 
   0  -7   9       57.29       59.97      8.67 o 
   1  -7   9      473.38      450.39     17.82 o 
   2  -7   9      342.81      313.73     15.25 o 
   3  -7   9       11.99       15.06      6.09 o 
   4  -7   9     1095.45     1108.33     30.67 o 
   5  -7   9       31.80       19.62      8.15 o 
   6  -7   9        5.89       19.04     14.36 o 
   7  -7   9       78.48       55.15     19.10 o 
  -6  -6   9      167.37      148.09     21.75 o 
  -5  -6   9      486.77      508.64     31.37 o 
  -4  -6   9      290.24      282.44     23.78 o 
  -3  -6   9      873.53      846.50     34.55 o 
  -2  -6   9      168.40      191.25     17.41 o 
  -1  -6   9      253.50      254.36     14.91 o 
   0  -6   9     1187.62     1190.42     22.16 o 
   1  -6   9       90.26       99.67      9.18 o 
   2  -6   9       39.74       48.07      7.30 o 
   3  -6   9      686.95      691.53     23.37 o 
   4  -6   9      208.56      230.16     14.26 o 
   5  -6   9      453.84      473.11     21.17 o 
   6  -6   9      346.69      355.20     30.96 o 
   7  -6   9        3.43        7.38     12.67 o 
  -7  -5   9      220.39      270.78     30.42 o 
  -6  -5   9       70.70       55.28     17.21 o 
  -5  -5   9      970.54     1134.63     46.00 o 
  -4  -5   9      650.14      656.87     32.45 o 
  -3  -5   9       87.94       87.60     13.82 o 
  -2  -5   9       44.26       36.29      6.75 o 
  -1  -5   9     1451.53     1485.16     37.03 o 
   0  -5   9       73.96       78.56      6.22 o 
   1  -5   9      754.39      727.43     28.41 o 
   2  -5   9      102.63      101.57      8.59 o 
   3  -5   9      696.01      697.75     32.42 o 
   4  -5   9      686.24      692.66     22.31 o 
   5  -5   9        0.64        1.32      6.13 o 
   6  -5   9        6.84       17.14     12.67 o 
   7  -5   9      110.50      135.22     22.63 o 
  -7  -4   9      179.33      138.95     23.10 o 
  -6  -4   9        0.77        0.95     12.60 o 
  -5  -4   9       44.70       21.41     12.87 o 
  -4  -4   9       75.06       54.88     13.55 o 
  -3  -4   9      225.96      204.93     13.01 o 
  -2  -4   9       24.94       23.93      5.69 o 
  -1  -4   9      318.34      276.17     10.64 o 
   0  -4   9      903.47      861.13     17.16 o 
   1  -4   9      112.83      112.47      6.44 o 
   2  -4   9      336.25      322.31     17.21 o 
   3  -4   9       72.18       62.15      7.24 o 
   4  -4   9        5.47        9.84      5.33 o 
   5  -4   9        0.75        8.20     10.43 o 
   6  -4   9        1.57        9.28     11.79 o 
   7  -4   9        4.30       19.71     15.45 o 
  -7  -3   9       44.26       46.34     17.34 o 
  -6  -3   9      143.78      110.22     18.97 o 
  -5  -3   9       18.07       38.07     12.53 o 
  -4  -3   9     1336.75     1479.80     35.48 o 
  -3  -3   9       25.60       21.36      6.48 o 
  -2  -3   9      280.49      273.95     16.28 o 
  -1  -3   9      763.84      882.81     17.24 o 
   0  -3   9       73.23       75.10      5.56 o 
   1  -3   9     1258.50     1399.85     21.59 o 
   2  -3   9      122.94      100.63      5.82 o 
   3  -3   9       41.97       47.43      6.35 o 
   4  -3   9      390.68      446.17     20.46 o 
   5  -3   9        2.30       11.38      9.96 o 
   6  -3   9        3.68        3.79     10.64 o 
   7  -3   9      124.02      154.67     22.63 o 
   8  -3   9        0.44        7.05     13.01 o 
  -7  -2   9       26.40       10.23     14.57 o 
  -6  -2   9      143.12      139.15     19.38 o 
  -5  -2   9       82.98       69.64     14.29 o 
  -4  -2   9      671.16      691.57     23.18 o 
  -3  -2   9      119.06       98.11      9.26 o 
  -2  -2   9      412.66      363.42     11.05 o 
  -1  -2   9      558.01      607.23     13.59 o 
   0  -2   9       68.51       42.46      4.31 o 
   1  -2   9      142.68      127.43     11.23 o 
   2  -2   9        5.82        8.87      2.92 o 
   3  -2   9     1000.02      983.27     17.42 o 
   4  -2   9      269.73      279.84     13.41 o 
   5  -2   9       16.83       23.44     10.98 o 
   6  -2   9        3.53        4.34      9.96 o 
   7  -2   9       15.01       29.27     14.09 o 
   8  -2   9      102.39      128.04     22.76 o 
  -7  -1   9      116.68       66.60     17.48 o 
  -6  -1   9       56.45       48.85     13.96 o 
  -5  -1   9      103.58       89.98     19.24 o 
  -4  -1   9     1514.22     1540.19     34.99 o 
  -3  -1   9       11.32       15.20      6.06 o 
  -2  -1   9        1.55       -2.79      3.37 o 
  -1  -1   9      730.12      688.16     14.04 o 
   0  -1   9      297.82      299.04      8.95 o 
   1  -1   9      359.77      346.55     17.17 o 
   2  -1   9     1384.50     1408.99     20.40 o 
   3  -1   9        2.04       -2.51      2.75 o 
   4  -1   9      410.47      396.72     19.72 o 
   5  -1   9       22.96       17.89     10.77 o 
   6  -1   9       82.37       82.58     17.00 o 
   7  -1   9      205.87      214.28     24.80 o 
   8  -1   9       20.13       46.95     18.09 o 
  -7   0   9      157.80      125.13     19.85 o 
  -6   0   9      262.84      281.01     24.52 o 
  -5   0   9      262.52      270.63     16.24 o 
  -4   0   9       53.87       60.46      8.64 o 
  -3   0   9      375.98      347.92     14.49 o 
  -2   0   9     2115.14     2219.68     38.48 o 
  -1   0   9      470.08      512.25     11.65 o 
   0   0   9     7828.55     8257.53     78.45 o 
   1   0   9      427.24      451.65      9.83 o 
   2   0   9       22.54       22.14      2.94 o 
   3   0   9     2541.70     2686.25     32.90 o 
   4   0   9      826.22      881.20     22.84 o 
   5   0   9      240.14      256.96     21.37 o 
   6   0   9      302.92      303.78     27.17 o 
   7   0   9        9.57       -4.88      9.76 o 
   8   0   9      100.78       88.55     20.66 o 
  -7   1   9      517.58      544.35     33.94 o 
  -6   1   9       62.70       57.52     15.04 o 
  -5   1   9      156.56      164.33     10.88 o 
  -4   1   9     3292.44     3267.15     44.03 o 
  -3   1   9       84.89       76.97      8.02 o 
  -2   1   9     2706.31     2670.13     32.24 o 
  -1   1   9     2135.99     2175.15     32.27 o 
   0   1   9      275.83      295.31      8.26 o 
   1   1   9     1527.99     1606.47     20.39 o 
   2   1   9     1126.56     1026.90     38.45 o 
   3   1   9      429.25      460.27     10.62 o 
   4   1   9      523.19      499.10     16.91 o 
   5   1   9      174.74      171.85     12.84 o 
   6   1   9        0.12       -2.46      5.24 o 
   7   1   9      196.91      272.00     27.37 o 
   8   1   9      173.84      209.61     26.76 o 
  -7   2   9        7.80        7.66     12.26 o 
  -6   2   9       88.86       85.11     13.28 o 
  -5   2   9      182.75      155.79     17.72 o 
  -4   2   9      654.33      714.28     26.39 o 
  -3   2   9      342.12      326.36     17.44 o 
  -2   2   9       20.55       34.52      3.67 o 
  -1   2   9     1205.12     1243.07     18.70 o 
   0   2   9     5777.90     5829.86     57.49 o 
   1   2   9      491.03      478.50     20.26 o 
   2   2   9      697.10      646.58     23.44 o 
   3   2   9      917.54      954.08     30.28 o 
   4   2   9      205.55      233.73     15.45 o 
   5   2   9        2.67       -5.83      5.28 o 
   6   2   9      669.04      691.20     39.80 o 
   7   2   9      205.50      227.09     25.34 o 
   8   2   9       33.11       34.82     15.99 o 
  -7   3   9      166.85      169.64     21.48 o 
  -6   3   9       32.62       22.36      8.09 o 
  -5   3   9        5.77       -5.63      5.08 o 
  -4   3   9      621.95      672.78     21.66 o 
  -3   3   9      540.53      554.90     17.98 o 
  -2   3   9     1521.16     1484.45     21.05 o 
  -1   3   9     1678.21     1730.47     28.79 o 
   0   3   9      113.06       88.44     11.45 o 
   1   3   9     1395.86     1370.32     37.06 o 
   2   3   9     1275.75     1236.38     34.75 o 
   3   3   9      175.91      202.29     14.43 o 
   4   3   9     2298.79     2313.29     55.21 o 
   5   3   9      410.58      393.81     21.68 o 
   6   3   9      162.67      163.68     16.39 o 
   7   3   9      180.37      209.36     15.05 o 
   8   3   9      129.90      111.65     21.54 o 
  -7   4   9       43.44       41.19     15.11 o 
  -6   4   9       36.19       36.13      9.21 o 
  -5   4   9      443.35      453.21     23.75 o 
  -4   4   9        0.07        2.17      4.74 o 
  -3   4   9       39.04       33.38      5.92 o 
  -2   4   9      331.58      298.93     11.99 o 
  -1   4   9      333.75      411.59     12.46 o 
   0   4   9     5765.68     5816.17     95.56 o 
   1   4   9      848.12      957.47     30.08 o 
   2   4   9      949.68      986.94     31.37 o 
   3   4   9     1394.51     1557.16     42.41 o 
   4   4   9       29.52        8.40      6.71 o 
   5   4   9        2.28        1.83      6.64 o 
   6   4   9      461.67      430.87     25.07 o 
   7   4   9       20.11       29.94     11.45 o 
   8   4   9        2.43        4.45      8.24 o 
  -7   5   9      438.63      449.91     32.11 o 
  -6   5   9      232.48      203.19     15.08 o 
  -5   5   9       10.44        2.28      5.68 o 
  -4   5   9      981.13      931.97     25.53 o 
  -3   5   9       65.08       36.23      6.05 o 
  -2   5   9        4.68       10.16      4.09 o 
  -1   5   9      100.24      131.94     12.97 o 
   0   5   9      971.27      944.32     21.81 o 
   1   5   9      272.74      300.23     20.83 o 
   2   5   9      595.53      547.40     23.24 o 
   3   5   9       30.90       24.12      7.38 o 
   4   5   9      120.39      131.50     13.48 o 
   5   5   9        8.70       11.04      7.86 o 
   6   5   9      102.47      103.38     15.04 o 
   7   5   9      181.01      139.36     17.48 o 
   8   5   9       36.40       40.31     14.16 o 
  -7   6   9        0.67        1.02      7.40 o 
  -6   6   9      148.17      127.56     13.92 o 
  -5   6   9       20.96       12.71      8.77 o 
  -4   6   9       47.33       46.18     13.41 o 
  -3   6   9       97.09       92.04      9.35 o 
  -2   6   9        1.42       -0.48      3.63 o 
  -1   6   9      120.90      145.14     18.22 o 
   0   6   9     2697.02     2517.18     36.07 o 
   1   6   9     1368.69     1535.06     40.75 o 
   2   6   9     1125.75     1268.33     29.88 o 
   3   6   9        6.34       10.30      6.03 o 
   4   6   9      385.42      424.10     23.17 o 
   5   6   9        0.88        4.67      7.72 o 
   6   6   9      626.26      667.98     33.47 o 
   7   6   9        3.35       12.80     10.37 o 
   8   6   9        3.68        2.10     11.25 o 
  -7   7   9      233.22      245.79     25.61 o 
  -6   7   9      193.92      224.55     15.64 o 
  -5   7   9        2.43       -0.53      5.55 o 
  -4   7   9      440.97      469.07     18.17 o 
  -3   7   9      877.27      834.12     22.61 o 
  -2   7   9      872.20      904.65     29.44 o 
  -1   7   9       22.16       38.11      6.16 o 
   0   7   9        7.41        4.81      3.16 o 
   1   7   9      544.97      503.16     13.18 o 
   2   7   9       20.49       35.13      3.90 o 
   3   7   9      102.49       98.98     12.06 o 
   4   7   9      433.40      435.14     24.73 o 
   5   7   9        1.10       11.04      9.08 o 
   6   7   9       90.57      135.76     17.48 o 
   7   7   9      257.35      261.10     24.66 o 
   8   7   9        5.33       -9.35      9.55 o 
  -7   8   9       30.96        8.87     12.26 o 
  -6   8   9       14.76       11.02      8.20 o 
  -5   8   9       64.11       61.98      9.27 o 
  -4   8   9      323.81      318.14     15.47 o 
  -3   8   9      102.08      102.58      9.22 o 
  -2   8   9      213.56      220.49     11.30 o 
  -1   8   9       37.06       41.53      6.37 o 
   0   8   9      516.94      524.60     14.38 o 
   1   8   9      328.19      315.02     14.53 o 
   2   8   9      703.84      737.69     40.28 o 
   3   8   9      197.64      214.83     17.41 o 
   4   8   9        0.53        3.12      7.11 o 
   5   8   9       94.67      111.71     15.92 o 
   6   8   9      194.83      216.86     22.29 o 
   7   8   9        9.04       30.42     14.29 o 
  -7   9   9       31.27       31.71     14.29 o 
  -6   9   9      107.17      125.74     18.83 o 
  -5   9   9       15.20        4.45      6.12 o 
  -4   9   9     1254.76     1250.40     30.83 o 
  -3   9   9     1598.19     1595.54     33.57 o 
  -2   9   9        2.79        0.99      7.22 o 
  -1   9   9       67.93       68.34      6.80 o 
   0   9   9        0.74        1.45      3.29 o 
   1   9   9       63.49       73.00      6.03 o 
   2   9   9      323.63      339.37     11.75 o 
   3   9   9        0.07       -3.46      5.76 o 
   4   9   9      494.80      555.59     29.88 o 
   5   9   9      194.85      192.06     20.53 o 
   6   9   9        7.72       11.86     10.84 o 
   7   9   9      263.04      211.37     24.86 o 
  -6  10   9      121.04      110.09     18.22 o 
  -5  10   9      189.92      216.52     20.87 o 
  -4  10   9       51.61       33.95     11.99 o 
  -3  10   9      127.92      124.05     10.28 o 
  -2  10   9      488.65      482.16     22.22 o 
  -1  10   9      147.54      129.19     10.37 o 
   0  10   9      750.62      713.30     24.05 o 
   1  10   9      482.41      504.13     23.78 o 
   2  10   9       57.02       60.05      6.48 o 
   3  10   9      464.10      491.50     26.96 o 
   4  10   9       13.65       15.24      9.28 o 
   5  10   9       11.34       21.54     11.52 o 
   6  10   9       30.59       36.65     14.70 o 
   7  10   9        1.63      -12.80     11.31 o 
  -6  11   9       83.81       97.62     18.36 o 
  -5  11   9       38.03       34.75     12.87 o 
  -4  11   9      126.33      148.80     11.86 o 
  -3  11   9      282.58      266.95     14.22 o 
  -2  11   9      817.20      782.80     22.59 o 
  -1  11   9     1474.32     1509.87     31.54 o 
   0  11   9       69.33       84.29      7.68 o 
   1  11   9      858.92      894.28     21.92 o 
   2  11   9       94.83       79.61      8.98 o 
   3  11   9       37.37       33.26     10.70 o 
   4  11   9      386.57      376.33     27.03 o 
   5  11   9       14.40        1.42      9.08 o 
   6  11   9        6.37        1.42     10.77 o 
   7  11   9        3.79       -8.47     10.77 o 
  -6  12   9       33.93       53.66     15.79 o 
  -5  12   9       50.47       38.55     12.87 o 
  -4  12   9       20.83       19.99      9.96 o 
  -3  12   9       55.57       55.82      8.38 o 
  -2  12   9      105.71      117.37     10.18 o 
  -1  12   9      116.41      115.70      9.43 o 
   0  12   9       93.04       74.48      8.91 o 
   1  12   9        6.23       11.03      5.11 o 
   2  12   9      199.86      212.06     11.83 o 
   3  12   9       19.74       19.65      9.96 o 
   4  12   9      134.64      115.71     17.28 o 
   5  12   9       25.26       10.30     11.65 o 
   6  12   9       25.06       15.92     13.28 o 
  -5  13   9       44.33       38.68     13.75 o 
  -4  13   9       57.87       58.80     13.62 o 
  -3  13   9       20.96        8.87      8.67 o 
  -2  13   9      100.05       89.09      9.45 o 
  -1  13   9       26.78       26.85      6.43 o 
   0  13   9        2.41        7.29      4.85 o 
   1  13   9      163.31      177.12     11.36 o 
   2  13   9      991.53      982.06     39.84 o 
   3  13   9      111.31      103.99     16.60 o 
   4  13   9      229.74      266.38     24.73 o 
   5  13   9       40.65       56.50     16.39 o 
   6  13   9       32.49       12.13     12.47 o 
  -5  14   9       42.85       69.17     16.33 o 
  -4  14   9       17.46        9.35     10.30 o 
  -3  14   9       88.98      118.42     16.60 o 
  -2  14   9       72.23       85.61      9.68 o 
  -1  14   9      364.26      366.20     34.45 o 
   0  14   9        0.86       -2.45      4.68 o 
   1  14   9      587.72      592.10     19.93 o 
   2  14   9        7.83        4.81      9.01 o 
   3  14   9      189.44      201.61     20.93 o 
   4  14   9        0.35       -4.88      8.67 o 
   5  14   9       97.96      103.31     19.44 o 
   6  14   9       61.79       47.96     17.75 o 
  -4  15   9       33.06       46.95     14.23 o 
  -3  15   9      105.76      133.73     17.55 o 
  -2  15   9        0.37       -4.74      7.66 o 
  -1  15   9      372.68      375.96     51.12 o 
   0  15   9      309.78      325.39     15.86 o 
   1  15   9      246.70      253.13     14.53 o 
   2  15   9      282.06      322.54     25.54 o 
   3  15   9      213.86      170.72     21.07 o 
   4  15   9      256.66      250.73     25.88 o 
   5  15   9       80.19       72.90     18.43 o 
  -4  16   9       18.64       29.33     13.28 o 
  -3  16   9        0.98       -2.51      8.27 o 
  -2  16   9      111.72      127.64     16.46 o 
  -1  16   9       74.78       82.52     14.02 o 
   0  16   9       86.71       81.01      9.80 o 
   1  16   9        0.58       -3.01     12.16 o 
   2  16   9        0.06      -12.60      8.40 o 
   3  16   9      104.79      121.94     19.10 o 
   4  16   9       64.45       59.96     17.55 o 
  -3  17   9        2.00        1.56     10.37 o 
  -2  17   9        7.11        2.78      9.89 o 
  -1  17   9        5.60       -3.59      7.99 o 
   0  17   9       46.50       52.77     12.40 o 
   1  17   9       14.83        5.62     10.43 o 
   2  17   9      102.67      110.77     18.09 o 
   3  17   9        2.37       -9.28     10.37 o 
   4  17   9       80.89       58.26     17.48 o 
  -2  18   9      156.52      138.68     19.38 o 
  -1  18   9        8.52       13.68     10.64 o 
   0  18   9      142.89      140.64     18.02 o 
   1  18   9       82.50       62.46     15.85 o 
   2  18   9        7.28       -2.51     11.86 o 
   0 -14  10      306.86      367.32     30.08 o 
   1 -14  10       24.21       27.71     13.48 o 
  -2 -13  10       38.75       53.93     17.55 o 
  -1 -13  10      129.03      149.18     21.88 o 
   0 -13  10       27.40       18.97     12.47 o 
   1 -13  10       93.40      111.99     18.02 o 
   2 -13  10       98.91       88.76     19.65 o 
   3 -13  10        3.95       -2.73     10.43 o 
  -3 -12  10      170.11      170.18     23.37 o 
  -2 -12  10       71.88       72.29     17.82 o 
  -1 -12  10      122.94      125.06     19.44 o 
   0 -12  10      562.23      557.63     32.52 o 
   1 -12  10       47.76       34.39     10.62 o 
   2 -12  10        0.86        8.73      8.63 o 
   3 -12  10      186.90      180.10     16.16 o 
   4 -12  10        7.91       12.93     15.04 o 
  -4 -11  10      366.19      361.97     30.82 o 
  -3 -11  10        3.20       -7.45     11.72 o 
  -2 -11  10      209.26      185.69     21.75 o 
  -1 -11  10      485.32      458.85     29.74 o 
   0 -11  10       16.87       31.40     10.28 o 
   1 -11  10      210.68      200.77     16.18 o 
   2 -11  10       74.85       84.89     12.11 o 
   3 -11  10        3.43       -2.59      6.73 o 
   4 -11  10        0.94        6.44      8.36 o 
  -5 -10  10       49.93       37.13     15.65 o 
  -4 -10  10       75.80       67.95     17.00 o 
  -3 -10  10      291.85      288.53     25.07 o 
  -2 -10  10      183.90      121.88     18.70 o 
  -1 -10  10       71.01       67.34     14.02 o 
   0 -10  10       88.14       69.20     18.87 o 
   1 -10  10      384.12      358.33     18.93 o 
   2 -10  10       37.15       35.55      9.00 o 
   3 -10  10      175.53      171.37     14.34 o 
   4 -10  10        0.20        6.08     13.62 o 
   5 -10  10        0.35      -11.99     11.86 o 
  -5  -9  10        0.59       17.82     14.23 o 
  -4  -9  10        3.51       21.68     14.09 o 
  -3  -9  10        4.00        7.32     12.19 o 
  -2  -9  10      191.47      186.98     19.99 o 
  -1  -9  10       63.90       52.91     12.33 o 
   0  -9  10        9.76       17.76      7.73 o 
   1  -9  10       24.11       12.91      7.37 o 
   2  -9  10       20.58        8.32      7.82 o 
   3  -9  10       52.52       72.73     10.18 o 
   4  -9  10        1.11        0.09      6.51 o 
   5  -9  10        6.20       10.57     13.28 o 
   6  -9  10        0.45       17.21     16.33 o 
  -6  -8  10        0.77      -17.89     12.80 o 
  -5  -8  10       36.90       25.20     14.84 o 
  -4  -8  10       15.06        3.12     11.65 o 
  -3  -8  10       31.31       16.94     11.31 o 
  -2  -8  10        8.27       13.21     10.30 o 
  -1  -8  10       35.63       27.32      8.64 o 
   0  -8  10       17.58       21.75      7.82 o 
   1  -8  10        1.57        5.74      6.48 o 
   2  -8  10      263.81      263.52     15.44 o 
   3  -8  10      154.23      136.89     12.02 o 
   4  -8  10      193.73      182.49     15.65 o 
   5  -8  10       22.31        1.63     12.19 o 
   6  -8  10       14.87        4.40     13.82 o 
  -6  -7  10       24.74       35.09     17.00 o 
  -5  -7  10      112.88      102.43     18.22 o 
  -4  -7  10       87.47      102.16     17.48 o 
  -3  -7  10        5.79       -3.12      8.81 o 
  -2  -7  10       78.96       76.35     13.89 o 
  -1  -7  10      855.59      932.37     26.67 o 
   0  -7  10        1.81        4.60      7.55 o 
   1  -7  10      416.33      430.65     20.29 o 
   2  -7  10      415.05      438.21     27.20 o 
   3  -7  10       67.85       92.95     10.04 o 
   4  -7  10      219.78      241.97     16.16 o 
   5  -7  10       28.87       13.01     12.87 o 
   6  -7  10       45.97       33.81     16.19 o 
  -6  -6  10        4.71       12.67     15.04 o 
  -5  -6  10      300.86      365.09     28.79 o 
  -4  -6  10      357.10      422.47     27.78 o 
  -3  -6  10      582.57      569.68     29.33 o 
  -2  -6  10        8.50       18.83      9.89 o 
  -1  -6  10       54.31       66.05      7.09 o 
   0  -6  10     1732.54     1664.60     27.93 o 
   1  -6  10      515.42      511.36     20.49 o 
   2  -6  10        3.44        2.03      4.93 o 
   3  -6  10      473.33      456.63     18.03 o 
   4  -6  10       11.27       12.87      6.32 o 
   5  -6  10       23.27       15.38     12.94 o 
   6  -6  10      374.53      381.55     32.04 o 
   7  -6  10       48.87       48.44     18.36 o 
  -6  -5  10       13.27       11.58     14.70 o 
  -5  -5  10        6.73       19.17     12.94 o 
  -4  -5  10      102.80      119.51     17.21 o 
  -3  -5  10       36.22       27.98     11.25 o 
  -2  -5  10      355.43      363.28     19.04 o 
  -1  -5  10      924.39      974.73     22.53 o 
   0  -5  10       29.03       25.51      4.90 o 
   1  -5  10      356.33      371.35     14.62 o 
   2  -5  10       83.93       69.25      7.90 o 
   3  -5  10       22.98       22.53      7.05 o 
   4  -5  10      524.85      544.28     34.21 o 
   5  -5  10        9.90        6.44     11.45 o 
   6  -5  10        3.70        8.60     12.94 o 
   7  -5  10      114.13      132.58     23.71 o 
  -7  -4  10        1.34       -4.95     14.36 o 
  -6  -4  10      215.99      268.41     27.17 o 
  -5  -4  10      100.00      118.08     19.24 o 
  -4  -4  10      874.40      889.25     36.99 o 
  -3  -4  10      915.00      929.65     26.70 o 
  -2  -4  10       47.00       56.76      6.34 o 
  -1  -4  10      299.11      300.02     11.15 o 
   0  -4  10       12.40        5.57      3.64 o 
   1  -4  10      582.10      600.51     22.85 o 
   2  -4  10       32.33       33.27      5.94 o 
   3  -4  10      123.76      120.78     10.53 o 
   4  -4  10       63.43       50.81     14.29 o 
   5  -4  10      258.75      296.19     27.10 o 
   6  -4  10       88.55       79.20     18.49 o 
   7  -4  10       52.76       67.75     18.70 o 
  -7  -3  10      135.73      167.00     25.00 o 
  -6  -3  10       17.40       22.76     13.55 o 
  -5  -3  10       96.48      103.52     18.02 o 
  -4  -3  10     1252.96     1336.43     34.40 o 
  -3  -3  10      220.39      232.08     13.75 o 
  -2  -3  10       14.31       10.56      4.74 o 
  -1  -3  10       97.79       78.46      9.98 o 
   0  -3  10       36.88       33.60      4.62 o 
   1  -3  10       44.05       31.68      4.44 o 
   2  -3  10       76.53       72.41      5.50 o 
   3  -3  10      110.48      128.41      9.16 o 
   4  -3  10      223.35      230.61     22.70 o 
   5  -3  10      155.18      176.55     21.61 o 
   6  -3  10      124.99      140.98     21.81 o 
   7  -3  10       39.12       61.79     17.75 o 
  -7  -2  10       30.02       -0.54     13.68 o 
  -6  -2  10       27.47       20.39     13.62 o 
  -5  -2  10      551.69      596.99     32.18 o 
  -4  -2  10      551.76      546.10     22.93 o 
  -3  -2  10       54.13       37.91      7.38 o 
  -2  -2  10       60.48       56.22      5.68 o 
  -1  -2  10       27.81       14.12      3.88 o 
   0  -2  10      880.82      805.12     15.94 o 
   1  -2  10       88.34      107.22     10.12 o 
   2  -2  10      206.62      201.99      7.83 o 
   3  -2  10      115.74      120.16      6.88 o 
   4  -2  10       21.03        6.64      9.21 o 
   5  -2  10        3.01        3.73      9.28 o 
   6  -2  10       74.59       62.80     15.58 o 
   7  -2  10        2.87       12.40     12.19 o 
  -7  -1  10       22.95       34.82     16.26 o 
  -6  -1  10        1.51        6.30     11.11 o 
  -5  -1  10       11.45        5.25      6.56 o 
  -4  -1  10     1521.98     1513.44     35.54 o 
  -3  -1  10        7.60        7.71     10.50 o 
  -2  -1  10       18.69       40.86      5.17 o 
  -1  -1  10      815.73      807.75     15.99 o 
   0  -1  10       34.96       37.03      4.47 o 
   1  -1  10      201.83      201.88      7.48 o 
   2  -1  10      836.66      805.77     14.84 o 
   3  -1  10     1041.07     1111.41     25.52 o 
   4  -1  10      957.39      938.49     23.75 o 
   5  -1  10      131.61      141.93     19.10 o 
   6  -1  10       99.96       96.27     18.56 o 
   7  -1  10      139.94      158.60     23.51 o 
   8  -1  10        5.44       14.29     13.89 o 
  -7   0  10        4.41       14.57     14.23 o 
  -6   0  10      173.13      171.87     20.66 o 
  -5   0  10        2.33        1.70      5.91 o 
  -4   0  10       98.44       90.45     10.09 o 
  -3   0  10      655.25      619.36     19.87 o 
  -2   0  10      431.89      423.92     11.84 o 
  -1   0  10        0.87        1.85      2.97 o 
   0   0  10     3246.98     3372.59     38.45 o 
   1   0  10       47.84       48.99      5.27 o 
   2   0  10      225.72      238.89     10.69 o 
   3   0  10     1329.84     1236.36     28.32 o 
   4   0  10        4.56       13.34      5.24 o 
   5   0  10        8.85        7.66      9.55 o 
   6   0  10      139.32      145.66     20.39 o 
   7   0  10        0.08      -12.87      9.89 o 
   8   0  10       99.11       83.33     20.39 o 
  -7   1  10      190.83      183.12     23.03 o 
  -6   1  10       79.15       73.53     17.89 o 
  -5   1  10      105.76       94.62     11.31 o 
  -4   1  10     1293.67     1331.02     32.13 o 
  -3   1  10        6.60        0.92      4.82 o 
  -2   1  10       47.12       46.36      4.53 o 
  -1   1  10      424.81      411.75     11.43 o 
   0   1  10      261.62      252.56      8.09 o 
   1   1  10      313.69      305.73      8.17 o 
   2   1  10      239.80      254.32     11.87 o 
   3   1  10        0.18       -3.43      4.03 o 
   4   1  10      194.84      202.52     11.70 o 
   5   1  10      102.47       89.41      9.23 o 
   6   1  10        7.32       -2.37      9.55 o 
   7   1  10      322.58      336.91     30.82 o 
   8   1  10      162.66      145.52     23.98 o 
  -7   2  10       20.14       23.17     12.94 o 
  -6   2  10      329.93      315.99     45.83 o 
  -5   2  10        7.55       11.30      6.25 o 
  -4   2  10        0.08        4.04      5.46 o 
  -3   2  10     1840.31     1881.95     36.46 o 
  -2   2  10      607.14      573.57     16.83 o 
  -1   2  10       48.02       49.24      5.74 o 
   0   2  10     2650.23     2814.40     32.66 o 
   1   2  10     4960.30     5001.40     68.55 o 
   2   2  10      583.92      603.02     23.58 o 
   3   2  10      647.12      689.19     25.81 o 
   4   2  10      324.16      325.59     18.77 o 
   5   2  10       51.94       47.28      7.54 o 
   6   2  10      164.85      174.29     12.74 o 
   7   2  10      130.22      120.52     20.93 o 
   8   2  10       57.88       49.12     18.43 o 
  -7   3  10        2.10       -4.47      9.62 o 
  -6   3  10        8.54       14.00      9.59 o 
  -5   3  10        2.29        6.85      5.86 o 
  -4   3  10     2189.59     2144.28    140.81 o 
  -3   3  10       76.14       79.63      8.31 o 
  -2   3  10     1040.64      959.07     22.33 o 
  -1   3  10     3306.59     3351.84     45.35 o 
   0   3  10      468.13      498.19     12.12 o 
   1   3  10       41.01       42.21      7.99 o 
   2   3  10     1094.68     1117.76     33.74 o 
   3   3  10        0.42       -2.24      5.56 o 
   4   3  10     1334.40     1310.02     39.43 o 
   5   3  10      430.78      411.16     22.22 o 
   6   3  10      103.63       93.69     13.41 o 
   7   3  10       52.77       57.82     14.16 o 
   8   3  10      225.76      198.36     27.51 o 
  -7   4  10       51.08       53.66     15.85 o 
  -6   4  10      313.52      329.17     42.55 o 
  -5   4  10       82.75       64.99     11.52 o 
  -4   4  10      472.97      437.25     18.04 o 
  -3   4  10     1826.77     1780.67     35.12 o 
  -2   4  10     1855.07     1896.34     62.53 o 
  -1   4  10      659.78      742.76     17.55 o 
   0   4  10     7411.18     7701.37     88.48 o 
   1   4  10     1274.77     1376.75     39.23 o 
   2   4  10      525.90      519.48     23.03 o 
   3   4  10      775.40      805.24     29.81 o 
   4   4  10      321.17      331.62     19.78 o 
   5   4  10      188.61      170.72     15.99 o 
   6   4  10      309.77      323.56     22.49 o 
   7   4  10        7.37        1.96      9.01 o 
   8   4  10        9.22       12.80     14.36 o 
  -7   5  10       62.36       75.62     12.58 o 
  -6   5  10        8.26        8.77      7.43 o 
  -5   5  10      198.21      166.92     15.21 o 
  -4   5  10     1350.43     1383.43     32.66 o 
  -3   5  10      159.16      168.76     10.79 o 
  -2   5  10      570.05      608.39     25.64 o 
  -1   5  10     2815.44     2900.62     55.59 o 
   0   5  10       24.45       21.71      7.22 o 
   1   5  10       21.95       16.94      6.91 o 
   2   5  10      284.45      269.57     17.21 o 
   3   5  10      127.36      116.39     12.67 o 
   4   5  10     1742.51     1767.92     49.46 o 
   5   5  10      366.77      390.83     23.44 o 
   6   5  10       24.75       22.97      9.62 o 
   7   5  10        5.34       13.75     10.50 o 
   8   5  10      262.17      264.76     24.59 o 
  -7   6  10        0.25        2.29      8.17 o 
  -6   6  10      330.98      384.81     53.22 o 
  -5   6  10      193.13      185.53     26.93 o 
  -4   6  10       85.50       84.06      9.34 o 
  -3   6  10      508.04      485.81     17.30 o 
  -2   6  10      786.49      750.62     21.27 o 
  -1   6  10     1070.67     1146.72     23.40 o 
   0   6  10     1812.36     1609.33     32.99 o 
   1   6  10      262.91      263.04      7.67 o 
   2   6  10       73.74       54.88      9.96 o 
   3   6  10       45.09       35.16      8.74 o 
   4   6  10      277.76      281.62     19.65 o 
   5   6  10        0.22       -2.03      7.05 o 
   6   6  10      139.65      149.99     18.16 o 
   7   6  10        2.65        9.62      9.96 o 
   8   6  10       17.35       20.73     12.67 o 
  -7   7  10      162.49      157.16     15.73 o 
  -6   7  10        0.40        4.16      6.95 o 
  -5   7  10       73.89       75.78     10.11 o 
  -4   7  10       79.91       78.03      9.28 o 
  -3   7  10      605.88      622.14     19.91 o 
  -2   7  10     1069.84     1027.94     54.33 o 
  -1   7  10       29.38       30.95     11.48 o 
   0   7  10      725.63      665.76     15.93 o 
   1   7  10        1.92        3.63      2.74 o 
   2   7  10      170.96      170.04     14.90 o 
   3   7  10      123.99       90.04     12.47 o 
   4   7  10      682.87      666.63     30.28 o 
   5   7  10       32.85       40.11     11.72 o 
   6   7  10        5.20       -9.48      8.06 o 
   7   7  10       73.57       63.68     15.72 o 
  -7   8  10        7.60        2.85     11.72 o 
  -6   8  10       11.31        4.98      8.94 o 
  -5   8  10       14.57       30.21      7.66 o 
  -4   8  10      136.20      136.69     11.26 o 
  -3   8  10      301.13      287.12     15.68 o 
  -2   8  10     1736.60     1804.69     34.52 o 
  -1   8  10        0.02        2.64      3.90 o 
   0   8  10     1198.71     1254.42     24.25 o 
   1   8  10      352.01      372.11     11.24 o 
   2   8  10      361.84      342.73     21.00 o 
   3   8  10      939.23      963.70     36.65 o 
   4   8  10        2.97        5.76      8.47 o 
   5   8  10      385.50      396.79     26.83 o 
   6   8  10      419.68      421.93     28.59 o 
   7   8  10       27.65       19.38     12.13 o 
  -7   9  10        4.68        9.89     13.14 o 
  -6   9  10       16.44       22.56     12.40 o 
  -5   9  10      114.72      117.29     11.56 o 
  -4   9  10      234.90      249.79     15.62 o 
  -3   9  10      123.71      124.12     17.58 o 
  -2   9  10      454.46      427.94     16.19 o 
  -1   9  10       93.70      102.71      8.05 o 
   0   9  10      147.97      159.83      8.76 o 
   1   9  10       14.82       24.52      4.36 o 
   2   9  10       43.81       42.95     10.16 o 
   3   9  10       13.38       16.87      9.15 o 
   4   9  10     1569.25     1590.83     52.10 o 
   5   9  10      190.98      225.73     21.54 o 
   6   9  10       31.13       30.15     13.28 o 
   7   9  10      491.54      490.89     33.74 o 
  -6  10  10       92.90      104.19     18.29 o 
  -5  10  10       33.81       29.94      8.28 o 
  -4  10  10      145.74      155.19     24.25 o 
  -3  10  10      480.60      438.75     39.46 o 
  -2  10  10     1518.19     1478.23     31.77 o 
  -1  10  10      153.39      165.37     25.20 o 
   0  10  10      932.28      937.67     29.00 o 
   1  10  10       26.88       22.58      4.77 o 
   2  10  10      112.78      121.94     14.84 o 
   3  10  10       74.54       67.20     12.74 o 
   4  10  10       32.11       18.63     10.09 o 
   5  10  10      511.79      549.16     32.38 o 
   6  10  10      156.02      203.44     23.10 o 
   7  10  10       47.93       39.84     16.12 o 
  -6  11  10        0.26       -5.35      9.42 o 
  -5  11  10       42.35       43.36     13.21 o 
  -4  11  10      417.78      424.92     18.80 o 
  -3  11  10     1265.35     1260.69     53.79 o 
  -2  11  10      587.04      595.09     27.61 o 
  -1  11  10       35.49       22.68      5.84 o 
   0  11  10      150.09      164.23     11.45 o 
   1  11  10        3.55        6.42      4.44 o 
   2  11  10      163.85      170.79     17.61 o 
   3  11  10        7.64       17.75      9.42 o 
   5  11  10       86.58      116.19     18.70 o 
   6  11  10        1.88       17.07     12.74 o 
   7  11  10       68.91       74.39     18.97 o 
  -6  12  10       88.16       70.12     16.80 o 
  -5  12  10       25.20       23.44     11.45 o 
  -4  12  10        0.27        3.46      9.35 o 
  -3  12  10      345.84      389.92     17.46 o 
  -2  12  10      715.92      711.43     22.72 o 
  -1  12  10      268.06      270.50     13.64 o 
   0  12  10       10.65        5.10      4.91 o 
   1  12  10      171.87      192.60     17.95 o 
   2  12  10      223.83      212.32     19.99 o 
   3  12  10       67.65       61.58     13.41 o 
   4  12  10       85.65       94.51     16.94 o 
   5  12  10       93.41       85.23     17.68 o 
   6  12  10       22.91       24.32     13.41 o 
  -5  13  10       93.56      101.69     17.28 o 
  -4  13  10       87.54       91.86     15.65 o 
  -3  13  10        1.23       -1.59      5.89 o 
  -2  13  10        4.09        5.30      5.56 o 
  -1  13  10       61.47       59.06      8.30 o 
   0  13  10      267.73      271.63     13.58 o 
   1  13  10      504.03      510.54     28.59 o 
   2  13  10       13.07        6.84      9.55 o 
   3  13  10       13.69       21.34     11.31 o 
   4  13  10       30.74        5.69     10.37 o 
   5  13  10       35.16       48.78     15.79 o 
   6  13  10       45.22       16.67     14.29 o 
  -5  14  10       42.86       46.75     14.84 o 
  -4  14  10        4.59       -1.08      8.67 o 
  -3  14  10       47.70       48.57     12.87 o 
  -2  14  10       24.26       39.41      8.23 o 
  -1  14  10        0.71        1.67      6.77 o 
   0  14  10      185.64      187.68     14.57 o 
   1  14  10      544.30      607.83     31.30 o 
   2  14  10       27.40       40.04     12.67 o 
   3  14  10      102.15      139.29     19.51 o 
   4  14  10        6.76       13.62     11.92 o 
   5  14  10       78.86       90.65     19.24 o 
  -4  15  10       49.98       55.69     14.90 o 
  -3  15  10       35.34       55.15     13.41 o 
  -2  15  10      298.64      296.12     22.97 o 
  -1  15  10     1221.65     1292.28     49.25 o 
   0  15  10        0.68       -1.65      5.36 o 
   1  15  10      195.06      186.10     20.32 o 
   2  15  10       77.57       81.43     15.79 o 
   3  15  10       25.17       24.52     12.26 o 
   4  15  10      265.61      306.76     27.78 o 
   5  15  10       15.06       25.95     14.23 o 
  -4  16  10       69.11      100.20     18.16 o 
  -3  16  10      234.41      245.24     24.05 o 
  -2  16  10       54.57       49.32     12.47 o 
  -1  16  10        0.24        0.82      6.25 o 
   0  16  10        2.15       -8.87      8.67 o 
   1  16  10       91.99       72.22     15.45 o 
   2  16  10        1.01       -6.98      9.96 o 
   3  16  10       28.56       20.73     12.94 o 
   4  16  10       48.96       60.02     16.87 o 
  -3  17  10        1.99       20.19     12.26 o 
  -2  17  10        9.50        8.74      9.96 o 
  -1  17  10       13.89        1.63      8.81 o 
   0  17  10        6.03        8.27     10.77 o 
   1  17  10       22.82       32.32     13.01 o 
   2  17  10        3.21       -5.49     10.64 o 
   3  17  10        2.99        0.14     10.03 o 
  -2  18  10       81.24       69.91     15.31 o 
  -1  18  10        0.16       -5.22      9.21 o 
   1  18  10       15.32       43.49     15.04 o 
   2  18  10       54.19       63.00     16.94 o 
  -1 -13  11      129.36      139.29     21.54 o 
   0 -13  11        0.00       15.79     12.53 o 
   1 -13  11       37.42       60.71     12.69 o 
  -2 -12  11       68.24       75.00     18.56 o 
  -1 -12  11       19.71       22.02     13.75 o 
   0 -12  11      168.74      186.78     21.81 o 
   1 -12  11       39.86       43.17     11.42 o 
   2 -12  11       18.42       20.47     16.23 o 
   3 -12  11      154.19      143.74     15.90 o 
  -3 -11  11       10.35       -1.63     13.82 o 
  -2 -11  11       32.61       51.01     15.65 o 
  -1 -11  11      187.37      144.44     19.58 o 
   0 -11  11        3.27       -5.77      8.73 o 
   1 -11  11      167.53      167.48     15.51 o 
   2 -11  11      122.57      139.01     14.69 o 
   3 -11  11        0.74        2.06      7.93 o 
   4 -11  11       30.39       33.53     18.22 o 
  -4 -10  11       40.78        4.74     12.80 o 
  -3 -10  11      300.66      292.26     26.42 o 
  -2 -10  11      423.18      395.71     27.17 o 
  -1 -10  11      188.09      186.44     20.73 o 
   0 -10  11      281.69      327.61     19.33 o 
   1 -10  11      413.67      358.14     19.50 o 
   2 -10  11        9.16        7.56      7.51 o 
   3 -10  11       99.45      123.38     13.39 o 
   4 -10  11       17.79       35.70     17.41 o 
   5 -10  11        9.60       12.74     16.73 o 
  -5  -9  11      192.41      237.52     26.08 o 
  -4  -9  11      384.30      339.89     28.52 o 
  -3  -9  11       58.98       59.96     15.79 o 
  -2  -9  11        0.57      -11.18     10.03 o 
  -1  -9  11      507.65      455.99     37.67 o 
   0  -9  11        0.26       -2.29      7.62 o 
   1  -9  11       17.95       17.07      8.81 o 
   2  -9  11       18.80       15.16      7.74 o 
   3  -9  11        0.16       11.07      7.24 o 
   4  -9  11      130.01      112.87     20.87 o 
   5  -9  11      176.10      159.48     24.93 o 
  -5  -8  11        9.41       -3.32     13.48 o 
  -4  -8  11      150.68      209.41     23.03 o 
  -3  -8  11       37.60       28.11     12.94 o 
  -2  -8  11       23.33        7.11     10.43 o 
  -1  -8  11        7.91        9.21      7.37 o 
   0  -8  11      229.61      209.70     14.94 o 
   1  -8  11       97.72      124.11     23.27 o 
   2  -8  11       14.91       18.85      7.28 o 
   3  -8  11       43.47       33.87     11.42 o 
   4  -8  11       18.96        8.13     13.14 o 
   5  -8  11        8.25       11.31     14.16 o 
   6  -8  11        5.69       -1.56     13.08 o 
  -5  -7  11        2.49       -7.59     12.74 o 
  -4  -7  11      209.09      241.99     23.71 o 
  -3  -7  11       32.77       29.81     12.87 o 
  -2  -7  11        0.64       -4.34      8.87 o 
  -1  -7  11      699.90      704.05     23.63 o 
   0  -7  11       22.54       11.74      7.10 o 
   1  -7  11      157.55      178.94     12.87 o 
   2  -7  11        5.94        8.72      8.64 o 
   3  -7  11       18.16       12.01      6.57 o 
   4  -7  11       55.39       28.59     14.23 o 
   5  -7  11      218.93      233.39     27.51 o 
   6  -7  11       26.61       -9.48     12.33 o 
  -6  -6  11      142.52      167.27     24.59 o 
  -5  -6  11      193.53      220.38     24.39 o 
  -4  -6  11      274.27      258.66     23.91 o 
  -3  -6  11      611.18      618.33     30.89 o 
  -2  -6  11        3.25       12.74      9.76 o 
  -1  -6  11       46.09       55.36      7.08 o 
   0  -6  11      583.37      585.20     16.31 o 
   1  -6  11       88.70      103.13      9.99 o 
   2  -6  11       18.90       16.21      6.29 o 
   3  -6  11      660.11      688.24     38.41 o 
   4  -6  11      148.92      117.34     19.38 o 
   5  -6  11        0.40       -3.05     10.16 o 
   6  -6  11      135.66      161.10     25.07 o 
  -6  -5  11       75.93       71.13     18.56 o 
  -5  -5  11       43.67       42.41     14.97 o 
  -4  -5  11        4.56       17.75     11.58 o 
  -3  -5  11        0.39       -3.62      5.41 o 
  -2  -5  11      550.04      565.11     16.87 o 
  -1  -5  11      865.67      888.17     28.52 o 
   0  -5  11      235.33      215.70     10.13 o 
   1  -5  11      480.81      487.71     18.14 o 
   2  -5  11      238.15      238.48     14.40 o 
   3  -5  11       61.62       63.34     14.43 o 
   4  -5  11      186.52      210.35     23.58 o 
   5  -5  11      154.39      171.47     23.24 o 
   6  -5  11       20.51       31.64     15.24 o 
   7  -5  11       53.18       51.96     19.38 o 
  -6  -4  11       50.13       52.91     17.41 o 
  -5  -4  11      102.71       85.29     17.07 o 
  -4  -4  11        0.02        4.74     10.84 o 
  -3  -4  11     1612.00     1624.41     36.95 o 
  -2  -4  11      199.99      210.02     10.57 o 
  -1  -4  11       33.69       28.45      5.53 o 
   0  -4  11     1560.36     1483.66     25.16 o 
   1  -4  11      648.71      663.83     25.96 o 
   2  -4  11      171.02      177.48     35.80 o 
   3  -4  11      793.09      800.16     39.56 o 
   4  -4  11       31.39       51.49     14.70 o 
   5  -4  11       19.05       41.94     14.57 o 
   6  -4  11      358.75      320.58     30.89 o 
   7  -4  11       10.74       -8.47     11.52 o 
  -7  -3  11      139.34      155.95     25.61 o 
  -6  -3  11        1.25       -0.47     13.08 o 
  -5  -3  11      267.74      284.54     25.20 o 
  -4  -3  11      186.93      173.51     14.32 o 
  -3  -3  11        0.91        1.53      6.05 o 
  -2  -3  11      276.69      279.20     11.32 o 
  -1  -3  11     1079.52     1138.20     21.43 o 
   0  -3  11       87.53      103.23      6.98 o 
   1  -3  11      147.95      157.57     10.90 o 
   2  -3  11       56.27       53.41      7.03 o 
   3  -3  11        2.00        0.75      7.79 o 
   4  -3  11      328.92      365.49     27.71 o 
   5  -3  11       33.97       22.49     12.67 o 
   6  -3  11        4.69        9.89     12.74 o 
   7  -3  11       30.65       60.84     18.29 o 
  -7  -2  11       73.99       77.64     20.19 o 
  -6  -2  11       48.68       42.48     14.23 o 
  -5  -2  11        1.53        1.91      6.89 o 
  -4  -2  11      959.48     1029.69     30.21 o 
  -3  -2  11      281.16      281.34     19.21 o 
  -2  -2  11      160.77      142.81     13.32 o 
  -1  -2  11      257.11      226.34      9.37 o 
   0  -2  11      405.18      377.07     11.32 o 
   1  -2  11        2.44        2.62      3.26 o 
   2  -2  11        0.36       -1.08      4.24 o 
   3  -2  11       77.16       63.14      7.64 o 
   4  -2  11       24.02       15.51      9.89 o 
   5  -2  11        0.40       -0.41      8.94 o 
   6  -2  11      194.06      225.12     25.34 o 
   7  -2  11        0.61       -0.41     10.77 o 
  -7  -1  11       74.57       67.34     17.89 o 
  -6  -1  11       15.69       12.94     12.67 o 
  -5  -1  11      176.98      166.38     19.88 o 
  -4  -1  11        1.48        1.56      6.11 o 
  -3  -1  11      252.45      252.26     14.16 o 
  -2  -1  11      134.94      137.06      7.92 o 
  -1  -1  11      580.07      548.99     13.47 o 
   0  -1  11      205.06      204.78      8.41 o 
   1  -1  11      390.21      414.77     12.05 o 
   2  -1  11       35.79       47.46      6.93 o 
   3  -1  11       39.10       33.03      6.43 o 
   4  -1  11      651.41      636.69     35.23 o 
   5  -1  11        8.43       -2.64      9.69 o 
   6  -1  11        0.03       -5.96      9.89 o 
   7  -1  11       15.23       10.98     13.21 o 
  -7   0  11       20.53       10.70     14.97 o 
  -6   0  11        0.67       -0.61     10.91 o 
  -5   0  11      153.24      155.23     21.65 o 
  -4   0  11       93.88       87.31     10.21 o 
  -3   0  11      445.98      472.50     17.99 o 
  -2   0  11      232.06      208.28     18.77 o 
  -1   0  11      153.97      157.11     10.52 o 
   0   0  11      938.89      957.92     17.11 o 
   1   0  11       66.56       70.62      4.98 o 
   2   0  11      198.46      205.89     11.52 o 
   3   0  11      123.50      109.36     25.34 o 
   4   0  11      409.07      404.84     16.39 o 
   5   0  11      119.40      146.06     19.58 o 
   6   0  11      102.18      104.80     18.77 o 
   7   0  11       19.58        6.91     13.14 o 
  -7   1  11      146.28      183.80     24.05 o 
  -6   1  11       76.98       59.27     10.80 o 
  -5   1  11       29.21       29.16     15.28 o 
  -4   1  11      800.32      812.80     25.02 o 
  -3   1  11      183.23      183.51     16.09 o 
  -2   1  11      668.58      620.39     18.32 o 
  -1   1  11        9.54        8.00      3.34 o 
   0   1  11      138.50      131.87      6.52 o 
   1   1  11      182.07      169.60     10.45 o 
   2   1  11      764.82      761.70     21.37 o 
   3   1  11      265.93      267.66     16.67 o 
   4   1  11     1090.62     1082.50     27.45 o 
   5   1  11      652.04      613.65     21.17 o 
   6   1  11       14.73        8.33     11.11 o 
   7   1  11      101.90       96.95     20.05 o 
   8   1  11       54.50       42.14     17.34 o 
  -7   2  11       71.25      106.09     19.17 o 
  -6   2  11        2.48       10.02      7.83 o 
  -5   2  11      351.36      342.01     18.60 o 
  -4   2  11      369.91      399.99     17.61 o 
  -3   2  11      563.74      479.39     17.66 o 
  -2   2  11     1833.67     1728.29     38.04 o 
  -1   2  11       49.98       38.33      4.45 o 
   0   2  11     1476.00     1445.58     20.99 o 
   1   2  11      597.50      555.07     17.83 o 
   2   2  11      513.13      501.12     27.74 o 
   3   2  11      699.89      703.91     21.06 o 
   4   2  11      598.11      596.73     45.25 o 
   5   2  11       31.95       31.68      7.36 o 
   6   2  11       60.92       61.99      9.20 o 
   7   2  11        1.67        9.35     11.99 o 
   8   2  11       57.66       61.79     19.51 o 
  -7   3  11       60.96       66.05     16.46 o 
  -6   3  11       70.77       81.26     15.51 o 
  -5   3  11      194.31      209.89     20.93 o 
  -4   3  11      265.81      257.56     14.76 o 
  -3   3  11      278.23      278.81     13.70 o 
  -2   3  11       70.82       74.49      7.41 o 
  -1   3  11     2485.02     2480.11     31.34 o 
   0   3  11        2.23       -4.20      2.80 o 
   1   3  11     3862.20     4036.43     82.65 o 
   2   3  11      217.38      228.71     16.19 o 
   3   3  11       93.77      100.94     11.72 o 
   4   3  11      342.11      372.54     21.34 o 
   5   3  11      157.24      151.69     14.90 o 
   6   3  11        0.43       -1.68      5.65 o 
   7   3  11      202.89      255.88     27.64 o 
   8   3  11       23.76       18.43     16.19 o 
  -7   4  11        0.08       -4.02      7.53 o 
  -6   4  11      470.21      463.76     22.09 o 
  -5   4  11        1.93        7.79      6.68 o 
  -4   4  11      161.44      169.60     13.89 o 
  -3   4  11      900.54      854.71     23.53 o 
  -2   4  11       95.02       94.19      8.10 o 
  -1   4  11       70.92       73.36      6.42 o 
   0   4  11     1200.12     1175.42     20.76 o 
   1   4  11     2625.97     2563.14     60.29 o 
   2   4  11       69.99       57.11      9.42 o 
   3   4  11      724.20      681.13     27.98 o 
   4   4  11      135.91      145.05     14.77 o 
   5   4  11       29.14       44.78     10.16 o 
   6   4  11      134.24      116.05     15.04 o 
   7   4  11       41.56       40.31     11.65 o 
   8   4  11      179.24      109.68     22.76 o 
  -7   5  11       71.19       72.57     12.43 o 
  -6   5  11        5.99        9.54      7.82 o 
  -5   5  11      435.77      448.57     20.02 o 
  -4   5  11      709.74      748.40     23.87 o 
  -3   5  11      426.82      401.18     16.21 o 
  -2   5  11      789.21      796.37     20.98 o 
  -1   5  11      179.25      170.78      9.02 o 
   0   5  11      226.37      208.80     11.31 o 
   1   5  11      658.85      597.60     26.15 o 
   2   5  11     1526.31     1533.99     44.44 o 
   3   5  11        1.20        6.50      6.91 o 
   4   5  11     1038.55      976.98     35.57 o 
   5   5  11       28.37       43.15     10.98 o 
   6   5  11       13.10       14.23     10.03 o 
   7   5  11       67.49       97.62     16.12 o 
  -7   6  11        0.94        1.94      8.48 o 
  -6   6  11      426.54      387.65     20.36 o 
  -5   6  11       39.62       38.19      8.62 o 
  -4   6  11        3.89       12.21      6.38 o 
  -3   6  11      892.13      898.18     24.37 o 
  -2   6  11      249.72      221.32     17.11 o 
  -1   6  11        1.74       -0.87      3.23 o 
   0   6  11      279.38      257.56     11.86 o 
   1   6  11     1383.07     1435.08     43.15 o 
   2   6  11       10.95        4.13      6.16 o 
   3   6  11        3.38        9.28      6.71 o 
   4   6  11      576.62      542.52     27.03 o 
   5   6  11      172.04      158.66     16.94 o 
   6   6  11        1.92        8.67      9.08 o 
   7   6  11       83.25       84.41     15.79 o 
  -7   7  11      132.30      154.00     31.54 o 
  -6   7  11       32.17       39.24      9.84 o 
  -5   7  11      406.99      409.48     19.37 o 
  -4   7  11     1447.77     1382.76     33.37 o 
  -3   7  11      275.81      290.52     14.12 o 
  -2   7  11       55.32       51.95      7.69 o 
  -1   7  11      580.47      603.21     17.34 o 
   0   7  11        4.47       -1.08      3.03 o 
   1   7  11       76.95       84.89     11.65 o 
   2   7  11     1933.25     1892.10     52.17 o 
   3   7  11      277.62      265.50     19.85 o 
   4   7  11       24.72       41.87     10.70 o 
   5   7  11       28.63       23.37      9.96 o 
   6   7  11       47.56       61.51     13.96 o 
   7   7  11       27.61        1.15      9.69 o 
  -7   8  11        3.27        0.95     12.26 o 
  -6   8  11      100.86       96.41     12.47 o 
  -5   8  11      211.70      222.89     15.18 o 
  -4   8  11      371.38      348.96     16.91 o 
  -3   8  11      680.64      642.06     38.18 o 
  -2   8  11      348.25      374.85     18.26 o 
  -1   8  11       19.18       17.37      5.08 o 
   0   8  11     5220.52     5182.55     66.69 o 
   1   8  11     1697.89     1694.35     48.71 o 
   2   8  11       13.80       27.37      9.08 o 
   3   8  11      605.22      575.24     28.66 o 
   4   8  11     1049.36     1034.97     40.11 o 
   5   8  11        0.50       -1.42      7.59 o 
   6   8  11       55.70       68.56     14.57 o 
   7   8  11        0.41      -11.52      8.81 o 
  -6   9  11       58.87       59.63     10.88 o 
  -5   9  11       86.43       98.21     11.33 o 
  -4   9  11      727.79      741.31     24.29 o 
  -3   9  11       23.79       19.10      6.27 o 
  -2   9  11     1248.36     1262.13     28.74 o 
  -1   9  11     3650.19     3616.66     53.83 o 
   0   9  11       29.10       23.47      4.92 o 
   1   9  11     1132.58     1138.69     39.63 o 
   2   9  11     1285.47     1196.68     41.73 o 
   3   9  11        7.11        4.00      6.91 o 
   4   9  11      476.99      514.06     29.00 o 
   5   9  11      354.28      370.91     26.35 o 
   6   9  11        7.05        4.00     10.03 o 
   7   9  11       69.57       59.89     16.67 o 
  -6  10  11      126.51      160.63     21.41 o 
  -5  10  11        1.34       -0.23      6.41 o 
  -4  10  11        3.23        0.24      5.59 o 
  -3  10  11      442.36      448.28     18.11 o 
  -2  10  11       44.71       54.80      7.48 o 
  -1  10  11       47.38       42.23      6.54 o 
   0  10  11     1327.04     1294.13     26.63 o 
   1  10  11      276.14      292.06     20.73 o 
   2  10  11      455.94      495.09     27.57 o 
   3  10  11      692.32      680.65     32.65 o 
   4  10  11      589.97      618.39     33.06 o 
   5  10  11        9.20       -0.34      8.94 o 
   6  10  11      350.62      359.67     29.61 o 
   7  10  11       30.46       27.78     14.84 o 
  -6  11  11       13.47       31.98     13.89 o 
  -5  11  11       63.69       87.19     15.58 o 
  -4  11  11      529.05      541.33     29.88 o 
  -3  11  11        6.25        2.67      5.72 o 
  -2  11  11      998.82      973.01     26.08 o 
  -1  11  11       19.98        9.61      5.40 o 
   0  11  11      183.39      175.26     19.07 o 
   1  11  11      512.30      504.44     27.91 o 
   2  11  11     1094.07     1189.23     44.17 o 
   3  11  11       76.79       84.41     14.29 o 
   4  11  11      485.70      491.91     30.49 o 
   5  11  11       65.07       80.01     16.12 o 
   6  11  11        9.82       18.02     13.35 o 
  -5  12  11       19.78       35.03     12.74 o 
  -4  12  11       83.19       75.54     10.87 o 
  -3  12  11      141.97      166.47     12.63 o 
  -2  12  11       10.51       10.15      5.95 o 
  -1  12  11      229.53      201.50     15.21 o 
   0  12  11      346.70      335.89     23.71 o 
   1  12  11       58.79       85.56     14.23 o 
   2  12  11       93.29       90.04     14.70 o 
   3  12  11      189.14      168.69     18.97 o 
   4  12  11        7.99       29.94     12.67 o 
   5  12  11        6.33       -0.75      9.76 o 
   6  12  11       79.58       64.56     17.14 o 
  -5  13  11        9.50        2.91     10.77 o 
  -4  13  11      346.62      332.91     26.42 o 
  -3  13  11        1.01       -8.13      5.42 o 
  -2  13  11      287.44      301.97     15.94 o 
  -1  13  11      387.72      367.21     16.44 o 
   0  13  11       86.49      109.75     15.99 o 
   1  13  11       16.45        8.27      8.87 o 
   2  13  11       32.72       32.93     11.38 o 
   3  13  11       10.43       25.00     11.79 o 
   4  13  11        0.51        3.86      9.15 o 
   5  13  11       38.19        8.40     11.18 o 
   6  13  11       81.63       92.61     19.92 o 
  -5  14  11        5.68       -9.89     10.37 o 
  -4  14  11        6.07        7.72     10.30 o 
  -3  14  11       10.04        9.62      9.21 o 
  -2  14  11      100.34      146.05     12.69 o 
  -1  14  11      247.40      263.90     14.75 o 
   0  14  11      388.49      450.99     28.25 o 
   1  14  11       49.83       32.11     11.52 o 
   2  14  11        0.58       16.53     10.98 o 
   3  14  11      180.29      188.20     21.07 o 
   4  14  11       10.64        9.15     10.84 o 
   5  14  11       27.75       21.48     12.67 o 
  -4  15  11       41.42       44.78     13.89 o 
  -3  15  11      605.18      642.17     34.82 o 
  -2  15  11       14.71       16.39      7.73 o 
  -1  15  11      186.17      206.91     20.39 o 
   0  15  11       84.25       94.57     15.99 o 
   1  15  11      532.22      550.38     32.32 o 
   2  15  11       57.43       62.60     14.90 o 
   3  15  11        0.29        0.75      9.89 o 
   4  15  11       24.47       29.74     14.23 o 
   5  15  11        0.70       -2.57     12.06 o 
  -3  16  11      182.56      192.60     21.61 o 
  -2  16  11        2.19        1.76      8.94 o 
  -1  16  11       27.95       24.73     12.06 o 
   0  16  11      122.67      140.71     18.83 o 
   1  16  11      200.73      212.66     22.29 o 
   2  16  11        0.20        6.10     10.64 o 
   3  16  11       50.53       39.63     15.45 o 
   4  16  11       43.58       36.31     16.12 o 
  -2  17  11       90.86      132.92     18.77 o 
   0  17  11        0.29       -9.35      9.76 o 
   1  17  11       13.41       24.73     13.01 o 
   2  17  11       38.86       29.54     14.36 o 
   3  17  11       10.11        9.82     12.19 o 
   1  18  11        3.08       -3.86     10.43 o 
   2  18  11       12.48       -0.20     11.65 o 
  -1 -12  12       80.06      110.90     19.65 o 
   0 -12  12       63.19       90.98     17.89 o 
   1 -12  12       10.87       13.89      9.70 o 
   2 -12  12       38.19       35.68     13.99 o 
  -3 -11  12        5.60        1.56     14.43 o 
  -2 -11  12       61.46       51.28     16.06 o 
  -1 -11  12       24.54       33.13     14.09 o 
   0 -11  12        8.42       14.80      9.62 o 
   1 -11  12      144.57      133.12     19.04 o 
   2 -11  12      144.58      167.17     16.07 o 
   3 -11  12        1.54       -9.28     13.41 o 
  -3 -10  12      112.96       93.76     18.63 o 
  -2 -10  12       84.59       89.70     17.48 o 
  -1 -10  12       18.72       27.37     12.87 o 
   0 -10  12      103.44      142.52     14.43 o 
   1 -10  12       29.26       36.99     10.28 o 
   2 -10  12       97.08      122.23     17.00 o 
   3 -10  12      166.47      141.05     25.07 o 
   4 -10  12       52.81       70.66     20.73 o 
  -4  -9  12      228.69      195.31     24.19 o 
  -3  -9  12       36.60        8.87     12.33 o 
  -2  -9  12       23.34       28.52     13.14 o 
  -1  -9  12      149.73      156.95     14.83 o 
   0  -9  12        8.17       -6.11      7.71 o 
   1  -9  12      158.35      149.73     20.29 o 
   2  -9  12       25.54       43.38     14.70 o 
   3  -9  12      142.50      117.81     20.80 o 
   4  -9  12        9.95        0.07     12.06 o 
   5  -9  12        0.48        0.61     12.87 o 
  -5  -8  12       16.78       30.22     15.38 o 
  -4  -8  12       19.43       39.36     15.38 o 
  -3  -8  12      216.32      224.85     22.97 o 
  -2  -8  12      183.64      172.15     19.44 o 
  -1  -8  12       45.38       29.10      9.51 o 
   0  -8  12       93.68      142.15     13.14 o 
   1  -8  12       92.66      107.97     11.96 o 
   2  -8  12       35.38       36.28      8.62 o 
   3  -8  12       73.80       71.81     17.61 o 
   4  -8  12        0.79       -0.68     11.99 o 
   5  -8  12       24.55       16.87     14.77 o 
  -5  -7  12       57.42       49.39     17.00 o 
  -4  -7  12      281.46      304.32     25.95 o 
  -3  -7  12      247.26      190.84     20.05 o 
  -2  -7  12       24.24       17.07     10.23 o 
  -1  -7  12      210.64      242.92     15.36 o 
   0  -7  12        5.92        8.69      7.47 o 
   1  -7  12      229.08      204.85     28.11 o 
   2  -7  12        3.07       -2.81      5.21 o 
   3  -7  12       25.44       43.02     15.58 o 
   4  -7  12      150.49      178.72     23.85 o 
   5  -7  12        2.05       18.16     14.43 o 
   6  -7  12      124.61      119.84     23.91 o 
  -5  -6  12       38.77       19.24     14.84 o 
  -4  -6  12        0.43       -0.34     11.11 o 
  -3  -6  12      115.87      115.71     17.07 o 
  -2  -6  12        5.11        0.65      5.46 o 
  -1  -6  12       36.66       37.93      6.68 o 
   0  -6  12        2.65       11.36      5.20 o 
   1  -6  12      387.48      427.76     18.04 o 
   2  -6  12       40.20       32.65     13.21 o 
   3  -6  12      254.23      263.67     25.34 o 
   4  -6  12       65.16       72.02     17.21 o 
   5  -6  12       77.21       99.66     20.12 o 
   6  -6  12       67.98       34.75     17.68 o 
  -6  -5  12      119.52      112.87     21.88 o 
  -5  -5  12      139.06      145.25     21.14 o 
  -4  -5  12      742.79      797.18     37.33 o 
  -3  -5  12      507.53      486.60     20.90 o 
  -2  -5  12       59.30       37.21      6.94 o 
  -1  -5  12      506.72      528.51     16.00 o 
   0  -5  12        0.07       -0.09      4.41 o 
   1  -5  12      332.32      327.13     34.21 o 
   2  -5  12      235.29      305.61     25.13 o 
   3  -5  12      138.37      126.89     18.49 o 
   4  -5  12       16.55        0.95     11.18 o 
   5  -5  12      122.93      111.24     21.20 o 
   6  -5  12        0.01      -11.38     11.25 o 
  -6  -4  12       62.01       44.58     17.28 o 
  -5  -4  12      337.88      394.08     29.88 o 
  -4  -4  12      154.95      140.98     18.70 o 
  -3  -4  12       31.49       30.12      8.15 o 
  -2  -4  12      101.56       80.34      7.81 o 
  -1  -4  12      346.35      322.60     12.42 o 
   0  -4  12      845.51      815.44     28.86 o 
   1  -4  12      866.71      904.16     19.20 o 
   2  -4  12       54.92       28.72     11.38 o 
   3  -4  12      494.80      532.63     33.40 o 
   4  -4  12      338.60      314.35     27.71 o 
   5  -4  12       26.17       23.44     14.57 o 
   6  -4  12       33.11        4.74     13.55 o 
   7  -4  12        0.65       11.52     15.58 o 
  -6  -3  12       26.02       31.03     16.06 o 
  -5  -3  12       96.63      116.32     18.77 o 
  -4  -3  12      122.46      133.07     13.14 o 
  -3  -3  12       44.79       50.55      9.04 o 
  -2  -3  12      333.14      353.68     18.83 o 
  -1  -3  12     1220.57     1255.85     24.66 o 
   0  -3  12       95.38       93.03      7.20 o 
   1  -3  12      698.36      735.93     16.66 o 
   2  -3  12      299.71      305.01     16.70 o 
   3  -3  12      177.41      149.59     19.58 o 
   4  -3  12       26.42       19.65     12.40 o 
   5  -3  12        4.12       -2.64     10.09 o 
   6  -3  12      299.04      296.39     29.88 o 
   7  -3  12       94.03       76.01     20.93 o 
  -6  -2  12       13.07       14.43     13.96 o 
  -5  -2  12        8.35       11.35      9.21 o 
  -4  -2  12      382.73      382.82     19.10 o 
  -3  -2  12      792.28      780.60     24.38 o 
  -2  -2  12      229.53      235.13     13.18 o 
  -1  -2  12      120.79      115.57      7.68 o 
   0  -2  12      124.35      134.54      7.75 o 
   1  -2  12      229.78      242.09     19.75 o 
   2  -2  12       10.58       13.95      9.79 o 
   3  -2  12      726.36      777.53     38.34 o 
   4  -2  12      534.39      586.62     34.75 o 
   5  -2  12        6.20       12.74     10.77 o 
   6  -2  12        9.63       15.92     13.48 o 
   7  -2  12        7.42       -5.89     12.60 o 
  -6  -1  12       30.03       28.72     14.63 o 
  -5  -1  12       13.77       10.97      7.96 o 
  -4  -1  12       13.02        9.48      6.73 o 
  -3  -1  12     1581.37     1531.08     53.69 o 
  -2  -1  12     1724.79     1733.60     76.69 o 
  -1  -1  12      402.41      412.82     12.33 o 
   0  -1  12       89.95       92.13      7.23 o 
   1  -1  12      627.17      618.22     19.67 o 
   2  -1  12        5.24        5.17      4.77 o 
   3  -1  12      146.66      192.31     15.89 o 
   4  -1  12      784.07      800.09     40.51 o 
   5  -1  12      225.70      218.75     23.78 o 
   6  -1  12        1.05       -0.27     10.91 o 
   7  -1  12       63.96       68.49     18.77 o 
  -7   0  12        0.64        1.02     14.09 o 
  -6   0  12       48.36       84.34     13.12 o 
  -5   0  12       34.22       38.91     10.98 o 
  -4   0  12        3.50        4.25      6.65 o 
  -3   0  12      226.14      198.05     12.93 o 
  -2   0  12       38.44       44.71      6.92 o 
  -1   0  12       55.15       55.07      5.44 o 
   0   0  12       86.78       86.80      6.04 o 
   1   0  12      539.13      532.67     18.55 o 
   2   0  12       83.79       84.39      8.70 o 
   3   0  12      116.21      114.90      9.98 o 
   4   0  12      308.18      304.63     14.89 o 
   5   0  12      121.66      113.00     18.56 o 
   6   0  12      101.26       98.44     19.10 o 
   7   0  12        9.08        2.17     10.57 o 
  -7   1  12      430.78      468.94     33.94 o 
  -6   1  12      178.85      180.04     44.85 o 
  -5   1  12      162.59      182.13     14.88 o 
  -4   1  12      189.24      165.00     35.36 o 
  -3   1  12       73.00       86.62     17.58 o 
  -2   1  12       29.28       26.73      5.96 o 
  -1   1  12      233.24      223.19      8.93 o 
   0   1  12      212.76      220.48      8.36 o 
   1   1  12      236.71      222.53     12.05 o 
   2   1  12      296.49      290.61     13.80 o 
   3   1  12       39.19       33.00      6.80 o 
   4   1  12      529.94      540.79     19.66 o 
   5   1  12       73.47       89.22     16.94 o 
   6   1  12        3.64        4.81     10.16 o 
   7   1  12       62.89       98.98     20.87 o 
  -7   2  12      140.43      127.97     20.12 o 
  -6   2  12       19.47        9.98      8.80 o 
  -5   2  12      344.79      380.96     25.91 o 
  -4   2  12        0.20       -1.03      8.27 o 
  -3   2  12      177.11      153.14     11.09 o 
  -2   2  12      159.91      169.04     18.05 o 
  -1   2  12       45.05       46.09      4.85 o 
   0   2  12     1377.51     1373.17     29.96 o 
   1   2  12       97.37      107.89     13.08 o 
   2   2  12      280.60      297.08     27.00 o 
   3   2  12      651.50      611.60     26.49 o 
   4   2  12      242.09      234.42     18.46 o 
   5   2  12        8.94        8.47      5.81 o 
   6   2  12       47.80       67.41     16.60 o 
   7   2  12       40.11       26.49     15.72 o 
  -7   3  12      181.39      187.33     17.39 o 
  -6   3  12       39.22       45.18      8.40 o 
  -5   3  12       29.14       15.39      7.03 o 
  -4   3  12      356.53      369.06     17.49 o 
  -3   3  12      154.05      153.70      8.93 o 
  -2   3  12        8.38       10.68      4.89 o 
  -1   3  12      150.79      135.68      8.20 o 
   0   3  12      153.57      155.09     10.15 o 
   1   3  12      119.04      124.99     13.48 o 
   2   3  12      678.07      627.74     26.69 o 
   3   3  12      161.13      202.50     16.33 o 
   4   3  12       57.81       44.78      9.82 o 
   5   3  12       10.67       15.31      6.61 o 
   6   3  12       69.76       42.34     11.99 o 
   7   3  12       59.83       49.52     16.80 o 
  -7   4  12        0.07        3.06      8.45 o 
  -6   4  12       71.78       37.80      9.97 o 
  -5   4  12       17.08       24.26      8.00 o 
  -4   4  12       71.21       88.23     11.31 o 
  -3   4  12      136.15      121.70     17.24 o 
  -2   4  12       45.20       56.89      6.92 o 
  -1   4  12      236.80      247.78      8.83 o 
   0   4  12      674.02      734.72     30.82 o 
   1   4  12      843.06      844.13     32.11 o 
   2   4  12       12.63       14.70      8.13 o 
   3   4  12      693.26      715.61     29.94 o 
   4   4  12      516.91      520.64     26.08 o 
   5   4  12       52.06       41.05     10.43 o 
   6   4  12       38.37       24.86     10.23 o 
   7   4  12      177.72      180.07     24.93 o 
  -7   5  12      153.63      175.90     16.84 o 
  -6   5  12       18.22        0.98     11.14 o 
  -5   5  12       50.68       31.47     13.45 o 
  -4   5  12      252.32      222.19     14.24 o 
  -3   5  12      130.56      129.90     12.57 o 
  -2   5  12      518.63      489.35     16.52 o 
  -1   5  12     2604.53     2563.97     68.97 o 
   0   5  12      146.04      165.78     15.85 o 
   1   5  12      980.22     1032.80     36.11 o 
   2   5  12      477.31      513.86     24.66 o 
   3   5  12      639.16      625.03     28.11 o 
   4   5  12      390.27      400.52     23.98 o 
   5   5  12      395.95      353.64     23.03 o 
   6   5  12        1.28       -2.57      7.59 o 
   7   5  12      281.34      225.19     21.20 o 
  -7   6  12        0.71        4.03      8.96 o 
  -6   6  12        5.03        2.92      7.82 o 
  -5   6  12       82.34       82.53     10.75 o 
  -4   6  12        0.49       -3.37      4.91 o 
  -3   6  12      779.39      739.47     38.38 o 
  -2   6  12      156.45      161.63     12.67 o 
  -1   6  12        0.48        3.24      3.89 o 
   0   6  12     1292.95     1317.68     43.09 o 
   1   6  12      424.93      388.19     22.36 o 
   2   6  12      320.10      310.96     19.99 o 
   3   6  12       77.63       68.29     11.52 o 
   4   6  12      406.47      387.24     23.85 o 
   5   6  12       54.09       77.10     13.35 o 
   6   6  12      211.46      197.75     19.31 o 
   7   6  12      136.20      135.16     18.36 o 
  -6   7  12       49.21       43.04     13.65 o 
  -5   7  12        9.98       15.04      7.45 o 
  -4   7  12      514.07      493.15     20.06 o 
  -3   7  12      388.11      377.94     16.33 o 
  -2   7  12        0.43       -1.92      4.21 o 
  -1   7  12      313.48      317.45     12.84 o 
   0   7  12      225.05      268.75     19.85 o 
   1   7  12      525.72      617.11     29.00 o 
   2   7  12      211.15      177.63     16.46 o 
   3   7  12      307.57      333.45     21.95 o 
   4   7  12      125.42      136.17     16.53 o 
   5   7  12       91.28      116.32     16.26 o 
   6   7  12       44.17       50.95     12.94 o 
   7   7  12      134.31      125.54     18.90 o 
  -6   8  12      240.05      230.24     34.21 o 
  -5   8  12      350.47      346.21     18.68 o 
  -4   8  12        1.74        3.96      5.94 o 
  -3   8  12      589.10      579.69     20.23 o 
  -2   8  12      267.75      253.04     20.53 o 
  -1   8  12        7.58        3.64      4.78 o 
   0   8  12     2137.26     1976.65     55.96 o 
   1   8  12      759.29      772.25     32.52 o 
   2   8  12        4.01        2.17      7.05 o 
   3   8  12       14.06       20.93      9.62 o 
   4   8  12       23.84       29.61     11.04 o 
   5   8  12        3.81        1.83      8.20 o 
   6   8  12       32.06       34.28     12.47 o 
   7   8  12        6.61        7.86     11.72 o 
  -6   9  12      215.74      195.77     22.53 o 
  -5   9  12       52.11       39.30     15.95 o 
  -4   9  12      354.69      398.25     18.60 o 
  -3   9  12      681.25      737.32     34.42 o 
  -2   9  12       53.15       61.32      7.98 o 
  -1   9  12      575.54      556.07     17.65 o 
   0   9  12     1060.09     1038.97     39.02 o 
   1   9  12       35.48       43.63     10.64 o 
   2   9  12     1192.20     1218.77     43.09 o 
   3   9  12      323.74      356.35     24.19 o 
   4   9  12       34.66       31.16     10.84 o 
   5   9  12        6.02        3.25      8.60 o 
   6   9  12       13.01       -2.71      9.15 o 
   7   9  12       32.39       14.97     12.40 o 
  -6  10  12        1.49        5.69     11.45 o 
  -5  10  12      149.97      131.82     18.43 o 
  -4  10  12        0.46       -7.16      5.20 o 
  -3  10  12      511.75      528.78     20.18 o 
  -2  10  12        8.38       -0.70      5.07 o 
  -1  10  12      210.00      214.63     12.04 o 
   0  10  12     2096.09     1941.09     56.64 o 
   1  10  12     1945.07     1858.10     54.81 o 
   2  10  12      353.61      334.13     23.24 o 
   3  10  12      166.85      152.70     18.63 o 
   4  10  12      222.88      238.33     22.29 o 
   5  10  12        7.79       -2.37      9.55 o 
   6  10  12       50.59       46.68     15.11 o 
  -6  11  12        6.81        1.76     11.31 o 
  -5  11  12       38.70       46.51      9.69 o 
  -4  11  12       84.58       94.38     10.95 o 
  -3  11  12      125.76      157.95     18.87 o 
  -2  11  12      257.53      252.39     15.38 o 
  -1  11  12     2082.20     2127.59     61.99 o 
   0  11  12      272.54      274.65     21.68 o 
   1  11  12        1.05       10.03      8.74 o 
   2  11  12      913.18      949.34     39.43 o 
   3  11  12      210.93      214.89     21.54 o 
   4  11  12       86.90       64.56     14.29 o 
   5  11  12      100.45      122.28     18.63 o 
   6  11  12        3.00        1.02     11.38 o 
  -5  12  12       10.33        8.47     11.11 o 
  -4  12  12       97.29      131.88     12.91 o 
  -3  12  12       93.46       99.18     10.89 o 
  -2  12  12       66.93       57.73     16.94 o 
  -1  12  12        0.07        2.98      9.01 o 
   0  12  12     3601.05     3531.65     85.50 o 
   1  12  12      155.40      137.73     16.87 o 
   2  12  12      125.04       99.38     15.51 o 
   3  12  12       75.52       64.36     14.90 o 
   4  12  12      289.26      294.16     25.61 o 
   5  12  12       43.28       39.90     14.43 o 
   6  12  12      115.99       84.75     18.77 o 
  -5  13  12       13.09       16.73     12.40 o 
  -4  13  12      175.41      169.10     19.85 o 
  -3  13  12        0.60       -4.97      5.86 o 
  -2  13  12      318.10      344.63     26.62 o 
  -1  13  12     1007.73      974.88     41.05 o 
   0  13  12      318.36      368.95     26.08 o 
   1  13  12       53.06       53.38     13.62 o 
   2  13  12      107.57      131.84     17.55 o 
   3  13  12      372.02      363.67     28.32 o 
   4  13  12       90.84       62.39     15.58 o 
   5  13  12      149.51      147.35     21.14 o 
  -4  14  12       31.43       14.09     11.65 o 
  -3  14  12       64.01       42.94     12.77 o 
  -2  14  12      188.35      202.87     14.17 o 
  -1  14  12       16.29       32.25     12.74 o 
   0  14  12     1311.75     1381.36     50.27 o 
   1  14  12        4.12       -4.00      9.55 o 
   2  14  12       22.49       35.97     12.47 o 
   3  14  12       26.96       29.13     13.62 o 
   4  14  12       68.76       51.62     16.26 o 
   5  14  12        0.05        6.71     12.06 o 
  -4  15  12       65.51       85.02     17.21 o 
  -3  15  12        9.85       14.43     11.25 o 
  -2  15  12      248.94      305.27     25.68 o 
  -1  15  12        4.44       27.51     12.47 o 
   0  15  12      318.75      320.17     26.01 o 
   1  15  12      181.47      131.97     18.63 o 
   2  15  12       66.20       75.88     16.26 o 
   3  15  12        0.81       -9.42      9.76 o 
   4  15  12      102.61       98.98     19.65 o 
  -3  16  12        7.18        0.41     10.43 o 
  -1  16  12       46.87       38.28     13.68 o 
   0  16  12       35.84       18.77     11.99 o 
   1  16  12      183.61      136.17     18.90 o 
   2  16  12       16.54       17.48     11.65 o 
   3  16  12      212.95      222.28     25.81 o 
   4  16  12       57.61       69.64     18.43 o 
   0  17  12       46.94       36.18     14.36 o 
   1  17  12        1.39       -0.81     10.57 o 
   2  17  12       16.57       21.34     13.01 o 
   3  17  12       33.80       22.90     15.31 o 
   0  18  12      112.34      147.15     20.93 o 
   1  18  12       66.96       78.65     17.48 o 
  -2 -11  13        2.66       -7.18     12.60 o 
  -1 -11  13       55.95       44.17     15.65 o 
   0 -11  13       16.71       16.46     10.05 o 
   1 -11  13        3.17        9.48     12.94 o 
   2 -11  13       54.92       55.42     21.14 o 
  -3 -10  13       56.70       26.42     15.38 o 
  -2 -10  13       34.61       37.40     14.57 o 
  -1 -10  13       32.48       15.11     12.67 o 
   0 -10  13      420.16      375.73     23.95 o 
   1 -10  13        3.93       11.80      8.67 o 
   2 -10  13       40.98       54.94     19.85 o 
   3 -10  13      135.21      139.15     25.13 o 
  -3  -9  13        7.06        5.22     12.94 o 
  -2  -9  13      102.14      105.08     17.68 o 
  -1  -9  13       87.99      117.02     14.06 o 
   0  -9  13      104.92       97.02     18.43 o 
   1  -9  13       69.39       84.54     11.63 o 
   2  -9  13      263.00      305.54     29.88 o 
   3  -9  13        9.34       10.03     14.70 o 
   4  -9  13      167.80      157.11     25.07 o 
  -4  -8  13       14.90       11.72     14.09 o 
  -3  -8  13      229.67      254.32     24.19 o 
  -2  -8  13       35.69       39.09     13.41 o 
  -1  -8  13       57.80       57.00     13.58 o 
   0  -8  13      312.53      351.79     19.40 o 
   1  -8  13       79.34       97.28     11.80 o 
   2  -8  13      116.84      130.55     21.61 o 
   3  -8  13       90.43       79.26     19.71 o 
   4  -8  13       30.40       49.59     18.29 o 
   5  -8  13       12.57        4.47     15.24 o 
  -5  -7  13       55.66       58.53     17.68 o 
  -4  -7  13       86.66       99.52     18.49 o 
  -3  -7  13        0.11      -14.84      9.89 o 
  -2  -7  13      314.24      333.45     23.91 o 
  -1  -7  13       87.77      105.78     11.76 o 
   0  -7  13       18.00        4.97      8.27 o 
   1  -7  13      107.95      125.26     20.12 o 
   2  -7  13        5.06       17.55     13.35 o 
   3  -7  13       13.02        4.81     12.80 o 
   4  -7  13      105.78       92.95     20.66 o 
   5  -7  13        4.11        7.32     13.75 o 
  -5  -6  13       27.79       18.63     15.24 o 
  -4  -6  13       92.35       97.96     17.48 o 
  -3  -6  13      201.35      227.83     21.95 o 
  -2  -6  13       40.72       68.22     10.08 o 
  -1  -6  13        3.15       -5.75      5.62 o 
   0  -6  13        6.99        6.70      6.55 o 
   1  -6  13       48.62       32.79     13.48 o 
   2  -6  13      240.69      224.72     23.64 o 
   3  -6  13      104.20      102.23     18.63 o 
   4  -6  13       39.25       18.16     12.74 o 
   5  -6  13       98.34      129.74     22.90 o 
   6  -6  13       40.24       31.84     16.19 o 
  -5  -5  13       14.31       19.10     13.62 o 
  -4  -5  13      398.30      377.42     27.30 o 
  -3  -5  13      111.97       75.64     15.31 o 
  -2  -5  13      169.78      135.26     12.03 o 
  -1  -5  13       42.69       42.54      6.79 o 
   0  -5  13        3.16       -6.31      4.21 o 
   1  -5  13       28.72       18.43     11.31 o 
   2  -5  13       14.11        9.69      9.35 o 
   3  -5  13       65.53       78.86     17.28 o 
   4  -5  13      135.50      138.34     21.95 o 
   5  -5  13       10.55       -0.47     12.53 o 
   6  -5  13       42.29       27.03     15.38 o 
  -6  -4  13       28.20       24.93     15.99 o 
  -5  -4  13      125.46      142.27     20.87 o 
  -4  -4  13      143.79      147.34     14.33 o 
  -3  -4  13      262.71      283.12     16.99 o 
  -2  -4  13      240.70      258.52     14.81 o 
  -1  -4  13       46.31       47.62      6.64 o 
   0  -4  13      191.26      205.78     10.40 o 
   1  -4  13       50.52       52.29      8.04 o 
   2  -4  13        9.47       12.67     10.50 o 
   3  -4  13       86.35       70.46     15.58 o 
   4  -4  13       97.05      102.57     19.65 o 
   5  -4  13       11.52        8.60     11.52 o 
   6  -4  13       59.21       21.75     14.90 o 
  -6  -3  13       81.39       66.73     18.97 o 
  -5  -3  13       14.28       26.83     13.75 o 
  -4  -3  13      515.37      604.21     24.37 o 
  -3  -3  13      489.23      481.49     24.08 o 
  -2  -3  13      680.54      633.36     24.08 o 
  -1  -3  13      452.31      468.37     18.13 o 
   0  -3  13      150.71      162.00      9.10 o 
   1  -3  13        3.20        1.04      5.09 o 
   2  -3  13        1.70        3.66      7.86 o 
   3  -3  13      254.63      247.34     24.12 o 
   4  -3  13       59.23       63.07     16.46 o 
   5  -3  13      174.10      182.24     24.39 o 
   6  -3  13       24.92       26.90     15.85 o 
  -6  -2  13       31.05       23.98     16.26 o 
  -5  -2  13      156.21      177.41     16.27 o 
  -4  -2  13       18.01       24.10      8.50 o 
  -3  -2  13      821.63      835.70     25.96 o 
  -2  -2  13      137.05      125.98     10.98 o 
  -1  -2  13      139.39      133.53      8.47 o 
   0  -2  13     1111.61     1107.88     38.11 o 
   1  -2  13     1244.28     1351.62     31.77 o 
   2  -2  13      359.95      385.38     18.49 o 
   3  -2  13      307.17      303.64     25.74 o 
   4  -2  13       76.42       66.39     15.99 o 
   5  -2  13       32.54       26.62     13.96 o 
   6  -2  13      105.81      107.58     21.14 o 
   7  -2  13       31.62       47.56     17.48 o 
  -6  -1  13       13.06        8.40     14.29 o 
  -5  -1  13       21.46       16.49      8.80 o 
  -4  -1  13      553.82      514.95     22.11 o 
  -3  -1  13       91.44       78.84     13.96 o 
  -2  -1  13       20.53       16.65      8.87 o 
  -1  -1  13     1360.96     1390.52     24.18 o 
   0  -1  13      717.21      751.23     22.81 o 
   1  -1  13      273.45      279.51     16.70 o 
   2  -1  13      206.10      263.98     14.49 o 
   3  -1  13      273.99      258.52     18.29 o 
   4  -1  13      262.91      241.18     24.93 o 
   5  -1  13      234.88      300.73     29.00 o 
   6  -1  13        0.06        0.27     12.19 o 
   7  -1  13       27.66       14.09     14.63 o 
  -6   0  13       20.88       18.84      9.99 o 
  -5   0  13      201.82      215.79     40.92 o 
  -4   0  13       80.43       72.74     10.54 o 
  -3   0  13     1243.87     1081.49     29.11 o 
  -2   0  13     1247.27     1145.03     27.57 o 
  -1   0  13        9.22       10.39      4.13 o 
   0   0  13      551.40      550.59     19.13 o 
   1   0  13      344.08      375.76     16.19 o 
   2   0  13       38.46       49.93      7.90 o 
   3   0  13      233.09      217.55     13.19 o 
   4   0  13       57.74       34.55     12.74 o 
   5   0  13        1.04       -1.42      9.69 o 
   6   0  13       19.02       27.64     14.63 o 
   7   0  13        0.11      -11.99     11.92 o 
  -6   1  13        3.32       -6.53      7.36 o 
  -5   1  13        5.08       -1.33      7.19 o 
  -4   1  13      242.94      254.73     16.00 o 
  -3   1  13        5.90       -2.55      9.92 o 
  -2   1  13      271.41      273.90     13.70 o 
  -1   1  13      681.79      698.84     19.74 o 
   0   1  13       20.19       11.44      6.50 o 
   1   1  13       16.06        2.02      4.60 o 
   2   1  13      403.06      371.46     16.30 o 
   3   1  13       87.86       90.41      9.76 o 
   4   1  13      197.10      196.60     13.29 o 
   5   1  13       33.27       46.81     14.50 o 
   6   1  13        2.38        9.28     11.45 o 
   7   1  13      256.25      275.39     30.55 o 
  -6   2  13       24.11       21.44      9.76 o 
  -5   2  13      113.21      104.89     37.67 o 
  -4   2  13      205.87      191.74     13.88 o 
  -3   2  13      477.61      439.04     17.87 o 
  -2   2  13      119.58      115.38      9.47 o 
  -1   2  13       16.37       19.81      4.22 o 
   0   2  13     2068.91     1965.27     38.30 o 
   1   2  13       15.63        9.65      5.30 o 
   2   2  13       45.15       48.46      7.66 o 
   3   2  13      328.32      321.70     15.62 o 
   4   2  13        4.09       -1.13      8.81 o 
   5   2  13       10.46       15.70      6.84 o 
   6   2  13       46.70       60.16     16.60 o 
   7   2  13        8.79       -7.99     11.65 o 
  -6   3  13      162.40      187.84     16.39 o 
  -5   3  13      259.76      233.88     16.34 o 
  -4   3  13        9.27        3.11      6.10 o 
  -3   3  13      571.09      534.27     19.38 o 
  -2   3  13      106.65      108.92     13.96 o 
  -1   3  13      171.74      150.13     15.95 o 
   0   3  13      329.14      282.95     28.72 o 
   1   3  13      220.75      212.04     12.45 o 
   2   3  13        3.10       -2.80      4.37 o 
   3   3  13       57.89       53.11     11.75 o 
   4   3  13      500.12      553.54     37.43 o 
   5   3  13        4.15        5.93      6.15 o 
   6   3  13       12.92        8.27      9.89 o 
   7   3  13        6.86        1.15     12.74 o 
  -6   4  13       37.23       27.02      9.41 o 
  -5   4  13       24.38       22.24      7.78 o 
  -4   4  13       22.89       14.42      6.94 o 
  -3   4  13       72.60       70.54      9.28 o 
  -2   4  13        3.08       -1.11      4.67 o 
  -1   4  13       10.22       14.99      5.31 o 
   0   4  13       86.86       78.11     13.01 o 
   1   4  13       19.36       15.99      8.20 o 
   2   4  13      108.95       88.61     12.87 o 
   3   4  13      350.24      346.12     21.61 o 
   4   4  13      361.43      300.46     20.80 o 
   5   4  13        6.68       -3.52      7.38 o 
   6   4  13       10.35       11.82      7.35 o 
   7   4  13        2.19        8.40     12.19 o 
  -6   5  13       96.98       76.32     11.96 o 
  -5   5  13        7.86       12.94      7.23 o 
  -4   5  13       96.73       81.38     10.06 o 
  -3   5  13        0.57       -0.56      4.89 o 
  -2   5  13       12.09        4.50      4.42 o 
  -1   5  13       19.67       24.52      9.48 o 
   0   5  13      183.58      196.06     18.16 o 
   1   5  13       35.88       14.02      7.99 o 
   2   5  13       10.03       13.01      8.13 o 
   3   5  13       30.43       22.29      9.21 o 
   4   5  13       15.73       13.89      8.94 o 
   5   5  13      332.39      363.39     24.46 o 
   6   5  13        1.52       -6.77      7.99 o 
   7   5  13        2.08       12.26     10.77 o 
  -6   6  13        1.37       -6.72      7.14 o 
  -5   6  13      143.07      151.69     13.86 o 
  -4   6  13      103.93       70.60      9.76 o 
  -3   6  13      358.34      343.82     26.49 o 
  -2   6  13       10.19       11.20      5.00 o 
  -1   6  13        0.58       13.35      8.20 o 
   0   6  13     1696.58     1651.26     51.35 o 
   1   6  13      565.49      564.74     27.71 o 
   2   6  13       62.34       42.68     10.70 o 
   3   6  13     1979.98     1946.98     55.96 o 
   4   6  13      335.22      360.75     23.37 o 
   5   6  13       57.58       59.48     13.14 o 
   6   6  13      223.71      200.06     20.32 o 
   7   6  13      106.74      106.16     17.41 o 
  -6   7  13       38.33       53.42     11.00 o 
  -5   7  13        6.28        1.74      6.38 o 
  -4   7  13      337.00      356.67     25.78 o 
  -3   7  13        9.37        7.67      5.57 o 
  -2   7  13      448.08      459.13     17.02 o 
  -1   7  13      650.90      639.80     31.30 o 
   0   7  13        7.08       16.60      8.47 o 
   1   7  13      108.59      123.77     15.11 o 
   2   7  13       45.65       45.66     10.64 o 
   3   7  13       31.14       43.43     10.91 o 
   4   7  13      586.47      519.28     28.79 o 
   5   7  13      459.22      430.67     27.30 o 
   6   7  13       42.77       40.31     13.14 o 
   7   7  13       24.72       34.08     13.41 o 
  -6   8  13       12.42       10.67      9.28 o 
  -5   8  13       99.08       79.04     11.08 o 
  -4   8  13        0.06       -6.90      5.53 o 
  -3   8  13      378.76      373.62     16.75 o 
  -2   8  13      321.27      322.16     25.30 o 
  -1   8  13       29.70       27.03     10.23 o 
   0   8  13       78.10       97.96     14.29 o 
   1   8  13        0.87        1.42      7.25 o 
   2   8  13      302.09      315.70     21.88 o 
   3   8  13     1544.43     1523.70     50.40 o 
   4   8  13      136.15      182.98     19.31 o 
   5   8  13       10.76       -0.27      7.59 o 
   6   8  13       65.60       75.81     15.92 o 
   7   8  13       42.27       62.06     15.99 o 
  -6   9  13       42.39       48.97     11.11 o 
  -5   9  13       39.82       33.00      9.15 o 
  -4   9  13      182.19      171.31     13.20 o 
  -3   9  13      526.91      508.64     26.22 o 
  -2   9  13      141.19      130.10     16.02 o 
  -1   9  13       75.94       75.27     14.50 o 
   0   9  13        0.63        5.35      8.47 o 
   1   9  13      275.50      299.37     22.09 o 
   2   9  13      227.87      216.79     19.71 o 
   3   9  13       10.22        4.74      8.67 o 
   4   9  13      636.46      675.30     34.89 o 
   5   9  13       58.00       59.14     14.16 o 
   6   9  13        2.19       -5.01     10.23 o 
  -6  10  13        6.75        2.81      8.19 o 
  -5  10  13      348.76      350.63     19.74 o 
  -4  10  13      216.28      214.33     21.54 o 
  -3  10  13       40.82       39.26      8.19 o 
  -2  10  13     1120.03     1134.00     28.65 o 
  -1  10  13      102.66       84.75     14.97 o 
   0  10  13      157.15      153.99     17.28 o 
   1  10  13      376.17      406.96     26.35 o 
   2  10  13       65.53       48.78     12.47 o 
   3  10  13      181.95      188.34     19.38 o 
   4  10  13      195.12      231.76     22.36 o 
   5  10  13       21.99       10.77     10.30 o 
   6  10  13       54.93       61.24     15.92 o 
  -5  11  13        1.17       -1.88      7.05 o 
  -4  11  13      123.80      112.83     20.22 o 
  -3  11  13       86.39       95.46     10.76 o 
  -2  11  13      138.99      152.63     19.10 o 
  -1  11  13       59.32       90.31     15.31 o 
   0  11  13        5.88        9.48      8.20 o 
   1  11  13       25.85       35.43     11.58 o 
   2  11  13       21.86       39.09     11.92 o 
   3  11  13       46.43       31.43     11.86 o 
   4  11  13       60.82       52.77     14.16 o 
   5  11  13       88.79       76.08     17.21 o 
   6  11  13        7.03        3.86     11.45 o 
  -5  12  13      267.96      276.61     25.54 o 
  -4  12  13        1.23       -5.35      6.15 o 
  -3  12  13      341.29      364.56     28.49 o 
  -2  12  13      385.32      420.78     28.93 o 
  -1  12  13        0.11       -6.37      7.93 o 
   0  12  13       82.61       65.92     13.89 o 
   1  12  13      813.43      772.92     36.52 o 
   2  12  13       15.13       13.68      9.55 o 
   3  12  13      106.30       89.76     16.33 o 
   4  12  13      213.99      206.29     22.76 o 
   5  12  13       13.57       10.09     12.19 o 
   6  12  13       63.29       54.81     17.95 o 
  -4  13  13      387.07      397.02     20.37 o 
  -3  13  13      402.89      424.64     24.08 o 
  -2  13  13      154.36      105.62     17.55 o 
  -1  13  13      198.96      208.53     21.61 o 
   0  13  13        0.24       13.55     10.43 o 
   1  13  13      117.64      143.35     18.63 o 
   2  13  13      367.59      356.76     27.03 o 
   3  13  13       98.71       93.22     16.80 o 
   4  13  13       49.98       34.55     13.68 o 
   5  13  13      105.64      127.16     21.41 o 
  -4  14  13        1.65        0.47     11.65 o 
  -3  14  13      174.48      212.39     22.90 o 
  -2  14  13      505.76      525.78     32.93 o 
  -1  14  13       31.68       13.75     12.19 o 
   0  14  13      344.97      339.21     26.01 o 
   1  14  13      503.31      490.49     30.22 o 
   2  14  13       23.61       18.90     10.77 o 
   3  14  13       60.75       40.92     14.02 o 
   4  14  13       58.80       58.80     16.26 o 
   5  14  13       17.23        6.03     11.86 o 
  -2  15  13       34.17       34.82     13.89 o 
  -1  15  13      278.26      300.46     25.27 o 
   0  15  13       45.89       22.15     12.74 o 
   1  15  13       79.56       70.73     15.31 o 
   2  15  13      614.34      586.62     35.50 o 
   3  15  13        1.41      -14.43      9.62 o 
   4  15  13      120.88      144.57     21.95 o 
  -2  16  13      246.89      281.29     26.29 o 
  -1  16  13       10.29       -5.22     10.16 o 
   0  16  13      296.10      305.20     27.03 o 
   1  16  13       53.56       53.32     15.38 o 
   2  16  13        4.21       13.62     11.92 o 
   3  16  13      254.67      211.91     25.27 o 
  -1  17  13      155.05      186.30     22.63 o 
   0  17  13        6.20       15.18     12.33 o 
   1  17  13       35.23       46.95     14.43 o 
   2  17  13       79.68      100.94     19.78 o 
  -2 -10  14        0.98       -6.16     12.53 o 
  -1 -10  14        3.23       -5.35     11.38 o 
   0 -10  14      136.29      156.15     15.68 o 
   1 -10  14        0.15       -4.61     15.24 o 
   2 -10  14        7.75       -7.18     14.43 o 
  -3  -9  14       51.80       41.66     15.79 o 
  -2  -9  14       45.69       36.58     13.96 o 
  -1  -9  14       82.41      103.84     13.70 o 
   0  -9  14       28.15        8.13      9.32 o 
   1  -9  14       64.87       54.33     19.17 o 
   2  -9  14       68.90       92.61     21.88 o 
   3  -9  14       47.05       14.97     15.99 o 
  -3  -8  14      166.93      167.40     21.14 o 
  -2  -8  14      213.85      202.97     22.09 o 
  -1  -8  14        2.60        7.61      9.08 o 
   0  -8  14      752.82      670.76     41.80 o 
   1  -8  14        4.96      -12.80     12.06 o 
   2  -8  14        3.70       -1.83     11.45 o 
   3  -8  14       96.83      114.56     21.75 o 
   4  -8  14       82.17       68.29     19.92 o 
  -4  -7  14      412.66      450.79     32.52 o 
  -3  -7  14        1.79        1.83     11.58 o 
  -2  -7  14       20.72       15.18     11.65 o 
  -1  -7  14       74.42       81.55     15.75 o 
   0  -7  14      139.39      167.00     22.63 o 
   1  -7  14       28.63       22.90     13.48 o 
   2  -7  14      193.90      223.36     25.27 o 
   3  -7  14       20.45       30.82     15.65 o 
   4  -7  14        6.62       22.36     15.38 o 
   5  -7  14       36.94       48.44     19.85 o 
  -4  -6  14       29.62       14.77     14.02 o 
  -3  -6  14      135.84      133.12     18.49 o 
  -2  -6  14       39.90       55.23     10.74 o 
  -1  -6  14        5.35       -3.62      5.90 o 
   0  -6  14     1110.04     1011.26     46.20 o 
   1  -6  14       23.42       22.83     13.08 o 
   2  -6  14        0.20       -9.01     10.16 o 
   3  -6  14      405.36      411.50     33.20 o 
   4  -6  14      122.47       96.95     20.19 o 
   5  -6  14        3.60        9.21     12.67 o 
  -5  -5  14       27.06       23.85     15.38 o 
  -4  -5  14      337.88      406.55     28.79 o 
  -3  -5  14        0.72        6.18      7.46 o 
  -2  -5  14      556.95      542.92     21.90 o 
  -1  -5  14      502.98      533.15     17.26 o 
   0  -5  14        0.06        4.25      6.48 o 
   1  -5  14      236.85      255.88     24.59 o 
   2  -5  14       22.53       10.98     11.65 o 
   3  -5  14       44.35       40.44     15.51 o 
   4  -5  14      577.66      609.59     40.65 o 
   5  -5  14      144.08      169.84     25.34 o 
  -5  -4  14       34.44       19.04     14.50 o 
  -4  -4  14        0.49        0.51      7.83 o 
  -3  -4  14      175.89      194.33     23.37 o 
  -2  -4  14      210.31      203.70     14.13 o 
  -1  -4  14       80.53       82.03      8.30 o 
   0  -4  14       48.41       41.14      8.44 o 
   1  -4  14      207.64      215.10     21.95 o 
   2  -4  14      647.26      669.34     37.80 o 
   3  -4  14      492.44      534.59     35.77 o 
   4  -4  14       32.22       45.39     16.26 o 
   5  -4  14       69.58       81.43     19.44 o 
   6  -4  14      111.89      123.98     24.25 o 
  -5  -3  14        1.91       24.39     14.23 o 
  -4  -3  14      362.07      380.73     20.74 o 
  -3  -3  14       66.48       64.19     12.43 o 
  -2  -3  14        0.44       -3.24      9.15 o 
  -1  -3  14      425.84      410.41     14.38 o 
   0  -3  14      178.86      153.36     12.21 o 
   1  -3  14      187.80      177.73     12.66 o 
   2  -3  14       64.55       38.48     12.74 o 
   3  -3  14       27.91       32.45     13.41 o 
   4  -3  14      370.41      414.68     33.20 o 
   5  -3  14       63.77       57.25     17.75 o 
   6  -3  14       27.84       21.34     14.70 o 
  -6  -2  14       31.97       16.53     16.39 o 
  -5  -2  14      141.02      162.24     16.15 o 
  -4  -2  14       80.06       85.80     11.82 o 
  -3  -2  14        1.50       -3.29      6.65 o 
  -2  -2  14      466.96      545.82     20.19 o 
  -1  -2  14       35.32       31.91      9.72 o 
   0  -2  14      166.93      158.20     12.01 o 
   1  -2  14        1.09        1.81      5.35 o 
   2  -2  14      152.29      163.21     12.20 o 
   3  -2  14      102.39      110.09     18.29 o 
   4  -2  14       26.38       22.70     12.87 o 
   5  -2  14       13.25       10.23     11.79 o 
   6  -2  14       15.48       13.41     14.09 o 
  -6  -1  14       57.47       73.23     19.17 o 
  -5  -1  14       34.83       36.18     11.05 o 
  -4  -1  14       33.85       27.64      8.69 o 
  -3  -1  14      261.69      252.18     37.63 o 
  -2  -1  14     1081.06     1025.00     35.60 o 
  -1  -1  14      240.24      266.62     14.65 o 
   0  -1  14      181.33      197.62     12.91 o 
   1  -1  14      264.68      309.73     15.62 o 
   2  -1  14      329.41      282.58     15.41 o 
   3  -1  14        8.37        5.28     10.16 o 
   4  -1  14        0.81        8.13     10.30 o 
   5  -1  14      111.34      136.24     20.87 o 
   6  -1  14        0.95        8.67     11.45 o 
  -6   0  14       47.60       56.19     12.53 o 
  -5   0  14       82.05      100.61     14.36 o 
  -4   0  14        1.33        2.53      7.21 o 
  -3   0  14       34.51       30.92      8.01 o 
  -2   0  14      445.35      442.37     34.62 o 
  -1   0  14      277.96      265.73     15.79 o 
   0   0  14      130.98      145.35     11.31 o 
   1   0  14      167.37      152.81     11.66 o 
   2   0  14      394.23      378.54     17.31 o 
   3   0  14     1153.72     1117.57     29.98 o 
   4   0  14       21.58       17.48     11.52 o 
   5   0  14        9.95       13.08     12.67 o 
   6   0  14       14.17       30.15     14.70 o 
   7   0  14        1.67       13.35     13.75 o 
  -6   1  14        6.97        5.08      8.96 o 
  -5   1  14      474.44      481.35     22.85 o 
  -4   1  14      720.71      770.13     31.74 o 
  -3   1  14      196.80      201.47     24.59 o 
  -2   1  14      353.22      324.39     15.19 o 
  -1   1  14      506.74      540.06     34.58 o 
   0   1  14       92.66      102.79      9.77 o 
   1   1  14      602.48      615.62     21.40 o 
   2   1  14      224.72      237.52     14.09 o 
   3   1  14      129.79      133.72     11.42 o 
   4   1  14       18.87       25.57      9.55 o 
   5   1  14      292.05      291.38     28.25 o 
   6   1  14       26.59       40.24     15.45 o 
   7   1  14       71.52       54.94     18.56 o 
  -6   2  14      134.31      140.95     15.46 o 
  -5   2  14      595.84      575.71     54.43 o 
  -4   2  14      145.19      137.54     12.73 o 
  -3   2  14     1079.08     1088.82     34.75 o 
  -2   2  14      335.43      335.98     14.86 o 
  -1   2  14       16.64        1.29      8.06 o 
   0   2  14     1320.84     1347.53     31.45 o 
   1   2  14      201.83      193.27     14.43 o 
   2   2  14       95.10       87.98      9.69 o 
   3   2  14      767.56      733.93     26.59 o 
   4   2  14       24.48       21.73      7.23 o 
   5   2  14      206.81      196.13     23.85 o 
   6   2  14       26.05       30.08     14.36 o 
   7   2  14       12.73        9.15     14.29 o 
  -6   3  14       54.10       48.10     11.30 o 
  -5   3  14       17.81       13.48      8.61 o 
  -4   3  14      601.46      616.56     23.01 o 
  -3   3  14      655.70      648.77     21.83 o 
  -2   3  14      251.49      255.11     13.09 o 
  -1   3  14      412.84      406.14     25.00 o 
   0   3  14      271.47      245.42     13.53 o 
   1   3  14      554.45      518.72     19.76 o 
   2   3  14       74.62       84.54      9.56 o 
   3   3  14      268.35      253.44     14.64 o 
   4   3  14      181.27      191.03     25.10 o 
   5   3  14       96.41       72.35     11.86 o 
   6   3  14       20.91       11.25     11.45 o 
   7   3  14       17.40       23.58     15.92 o 
  -6   4  14       16.28       15.82      9.60 o 
  -5   4  14       74.98       74.36     11.59 o 
  -4   4  14        5.46        0.40      6.28 o 
  -3   4  14       28.07       22.47      7.39 o 
  -2   4  14       21.37       11.45      9.35 o 
  -1   4  14       22.42       30.69      9.82 o 
   0   4  14       25.85       37.44      7.99 o 
   1   4  14      393.82      370.30     16.62 o 
   2   4  14       18.19       22.22      9.55 o 
   3   4  14        7.77       12.74      8.06 o 
   4   4  14       28.18       38.07     10.77 o 
   5   4  14        1.58       -5.63      5.86 o 
   6   4  14       13.51        1.34      7.52 o 
   7   4  14       18.94       12.74     13.68 o 
  -6   5  14        0.35        1.29      7.89 o 
  -5   5  14      108.75      111.79     12.79 o 
  -4   5  14      136.27      103.25     19.31 o 
  -3   5  14       19.66        8.80      6.05 o 
  -2   5  14      239.88      231.49     20.87 o 
  -1   5  14      520.92      504.24     28.18 o 
   0   5  14       96.67       90.10     13.75 o 
   1   5  14        3.21        4.20      7.86 o 
   2   5  14        1.32        7.11      7.59 o 
   3   5  14       83.90       78.59     12.60 o 
   4   5  14        6.04        4.81      8.20 o 
   5   5  14       12.97       17.89      9.82 o 
   6   5  14       65.56       54.27     13.82 o 
   7   5  14       53.94       69.98     19.44 o 
  -6   6  14        2.08        6.67      8.16 o 
  -5   6  14        8.07       11.96      9.18 o 
  -4   6  14      115.92      114.96     11.83 o 
  -3   6  14       88.59       74.32      9.20 o 
  -2   6  14      167.91      174.38     18.97 o 
  -1   6  14        0.52        0.14      7.18 o 
   0   6  14       14.32        6.16      7.99 o 
   1   6  14      430.53      394.63     25.07 o 
   2   6  14      120.05      116.05     14.70 o 
   3   6  14      200.11      221.33     19.31 o 
   4   6  14       23.13       15.85      9.89 o 
   5   6  14        7.58        1.90      8.27 o 
   6   6  14       12.85        4.34      9.76 o 
   7   6  14        6.97       18.77     12.53 o 
  -6   7  14       40.59       34.93     10.43 o 
  -5   7  14        0.60       -4.92      6.42 o 
  -4   7  14        5.42        8.73      6.71 o 
  -3   7  14      388.63      376.28     16.90 o 
  -2   7  14        2.33       -1.49      7.52 o 
  -1   7  14      635.10      664.60     33.60 o 
   0   7  14      219.09      274.44     22.42 o 
   1   7  14      259.88      265.23     21.07 o 
   2   7  14      168.60      146.67     16.87 o 
   3   7  14       63.22       70.32     13.21 o 
   4   7  14      239.94      211.37     19.78 o 
   5   7  14       89.02      125.54     17.34 o 
   6   7  14       78.02       66.32     15.58 o 
   7   7  14       45.99       47.76     14.57 o 
  -6   8  14       32.20       23.51      9.66 o 
  -5   8  14      126.56      117.62     12.91 o 
  -4   8  14       47.30       41.30      8.97 o 
  -3   8  14       77.97       77.14     10.09 o 
  -2   8  14      205.49      222.96     20.87 o 
  -1   8  14       44.29       37.33     11.18 o 
   0   8  14      274.01      271.39     22.49 o 
   1   8  14      774.18      747.99     34.48 o 
   2   8  14        0.64        4.54      7.79 o 
   3   8  14      535.68      583.37     31.37 o 
   4   8  14      207.48      214.69     21.14 o 
   5   8  14       17.22       12.94     10.23 o 
   6   8  14       75.78       92.95     17.14 o 
  -5   9  14        0.20        0.78      7.12 o 
  -4   9  14      464.53      490.85     21.20 o 
  -3   9  14      204.17      220.49     14.17 o 
  -2   9  14       94.93       68.83     14.16 o 
  -1   9  14      669.36      665.95     34.42 o 
   0   9  14      174.87      167.27     18.90 o 
   1   9  14      763.44      689.26     33.94 o 
   2   9  14      253.47      240.43     21.20 o 
   3   9  14        1.41        6.57      8.81 o 
   4   9  14      550.48      504.24     31.16 o 
   5   9  14      237.45      232.03     23.91 o 
   6   9  14       18.28       17.48     11.18 o 
  -5  10  14      105.07      110.90     12.98 o 
  -4  10  14       73.30       61.74     13.11 o 
  -3  10  14       32.03       15.72     11.11 o 
  -2  10  14       33.36       26.69     11.65 o 
  -1  10  14       37.37       27.71     11.72 o 
   0  10  14       71.44       57.31     13.68 o 
   1  10  14        2.17       10.03      8.60 o 
   2  10  14      251.82      198.30     19.78 o 
   3  10  14      405.22      362.72     26.15 o 
   4  10  14       71.52       88.41     16.46 o 
   5  10  14       22.54       15.79     12.06 o 
   6  10  14       43.97       43.76     14.84 o 
  -5  11  14        5.49       10.36      7.93 o 
  -4  11  14        4.21       -9.19      6.12 o 
  -3  11  14        7.65       12.13     10.37 o 
  -2  11  14        0.30      -11.99      9.15 o 
  -1  11  14        4.41       -5.56      7.86 o 
   0  11  14        7.49        4.20     10.03 o 
   1  11  14      367.47      426.81     27.71 o 
   2  11  14       97.38      102.91     16.19 o 
   3  11  14       43.57       45.86     13.01 o 
   4  11  14       26.48       23.91     12.33 o 
   5  11  14       29.68       36.79     14.97 o 
   6  11  14       27.81       21.00     13.28 o 
  -5  12  14       63.27       99.31     13.36 o 
  -4  12  14       48.68       48.45      9.92 o 
  -3  12  14        2.59      -11.65      8.47 o 
  -2  12  14       82.83       69.03     14.90 o 
  -1  12  14        8.25        0.68      9.48 o 
   0  12  14      169.47      156.56     19.51 o 
   1  12  14      114.51      121.47     17.68 o 
   2  12  14       71.77       55.28     14.43 o 
   3  12  14      138.02      135.76     18.83 o 
   4  12  14      177.26      184.47     22.70 o 
   5  12  14       13.37        4.61     11.45 o 
  -4  13  14       11.41       13.96     11.99 o 
  -3  13  14      131.61      139.42     19.65 o 
  -2  13  14       25.49       15.99     11.99 o 
  -1  13  14       24.61       25.88     13.48 o 
   0  13  14       10.48        8.87     10.03 o 
   1  13  14      275.36      255.61     24.05 o 
   2  13  14      464.73      489.34     31.91 o 
   3  13  14       52.30       51.35     15.45 o 
   4  13  14       61.98       57.04     16.53 o 
   5  13  14       25.70       14.43     12.80 o 
  -3  14  14        0.34        2.57     10.50 o 
  -2  14  14       19.46       15.24     11.99 o 
  -1  14  14       90.38       33.06     13.14 o 
   0  14  14       15.01       10.64     11.58 o 
   1  14  14      603.05      647.93     35.97 o 
   2  14  14       63.01       78.11     17.00 o 
   3  14  14        5.69       20.19     12.67 o 
   4  14  14       63.26       59.89     17.41 o 
  -3  15  14      130.59      149.52     21.07 o 
  -2  15  14       13.66       17.14     12.74 o 
  -1  15  14      146.95      146.67     21.27 o 
   0  15  14       20.16       21.07     13.28 o 
   1  15  14       51.47       65.58     16.46 o 
   2  15  14      412.00      424.30     31.71 o 
   3  15  14       28.80       27.78     14.50 o 
   4  15  14       30.97       19.44     14.90 o 
  -2  16  14       31.89       38.89     15.38 o 
  -1  16  14        2.03       -8.20      9.28 o 
   0  16  14      292.01      290.84     26.96 o 
   1  16  14      116.41      146.67     21.20 o 
   2  16  14        3.69       -2.17     11.65 o 
   3  16  14        2.27       -6.23     11.72 o 
  -1  17  14       45.31       38.89     15.72 o 
   0  17  14       51.98       86.11     18.63 o 
   1  17  14       21.66       17.82     14.02 o 
   2  17  14      168.82      152.90     23.10 o 
  -2  -9  15       28.50       22.15     13.89 o 
  -1  -9  15       42.83       12.87     17.55 o 
   0  -9  15       11.88       23.10     17.34 o 
   1  -9  15       49.08       40.44     18.90 o 
   2  -9  15      105.79       95.86     21.61 o 
  -3  -8  15       13.48        5.42     13.41 o 
  -2  -8  15      125.95      116.66     19.04 o 
  -1  -8  15       20.76       -3.66     15.38 o 
   0  -8  15      127.80      121.33     22.76 o 
   1  -8  15       16.98       38.55     17.00 o 
   2  -8  15       12.13      -13.96     12.94 o 
   3  -8  15       87.18       72.56     19.78 o 
  -3  -7  15        3.06       -3.93     12.47 o 
  -2  -7  15        3.98        9.21     12.06 o 
  -1  -7  15       57.59       77.50     18.77 o 
   0  -7  15        0.66       18.90     14.57 o 
   1  -7  15       50.54       52.44     16.87 o 
   2  -7  15      133.90      137.73     21.81 o 
   3  -7  15       10.93       10.57     14.36 o 
   4  -7  15       71.97      104.67     22.42 o 
  -4  -6  15        6.20       -4.88     12.87 o 
  -3  -6  15      114.54      119.03     17.89 o 
  -2  -6  15      194.88      205.23     15.49 o 
  -1  -6  15      122.21       87.63     13.52 o 
   0  -6  15      441.29      362.24     29.74 o 
   1  -6  15       11.59       16.12     12.33 o 
   2  -6  15      210.60      167.47     22.63 o 
   3  -6  15       49.90       21.61     14.57 o 
   4  -6  15       55.26       86.72     20.73 o 
  -4  -5  15      525.77      518.94     32.18 o 
  -3  -5  15       32.47       18.14     11.55 o 
  -2  -5  15      404.75      411.44     19.87 o 
  -1  -5  15      301.75      328.34     18.87 o 
   0  -5  15      356.66      345.51     28.18 o 
   1  -5  15      150.31      124.93     20.19 o 
   2  -5  15      224.45      199.45     23.98 o 
   3  -5  15       27.02       16.39     12.19 o 
   4  -5  15       89.91      108.06     21.95 o 
   5  -5  15       10.43       22.09     15.51 o 
  -5  -4  15       21.31        3.46     14.36 o 
  -4  -4  15       53.44       46.48     10.95 o 
  -3  -4  15      205.67      211.56     15.82 o 
  -2  -4  15      397.98      375.93     18.62 o 
  -1  -4  15      195.09      196.49     15.04 o 
   0  -4  15     1800.85     1786.02    100.33 o 
   1  -4  15      277.58      275.87     25.20 o 
   2  -4  15        7.17       15.99     11.04 o 
   3  -4  15      184.29      165.44     23.17 o 
   4  -4  15       29.67       21.88     13.96 o 
   5  -4  15       19.69       19.31     14.50 o 
  -5  -3  15       59.63       43.90     16.67 o 
  -4  -3  15      344.52      382.73     21.34 o 
  -3  -3  15        3.14       -0.08      6.89 o 
  -2  -3  15      597.68      592.72     35.16 o 
  -1  -3  15      361.51      388.10     23.14 o 
   0  -3  15      339.87      342.73     17.69 o 
   1  -3  15      107.24      116.51     11.41 o 
   2  -3  15      215.58      288.74     25.95 o 
   3  -3  15       24.47       12.60     12.19 o 
   4  -3  15      280.37      328.03     31.03 o 
   5  -3  15       30.76       62.73     18.77 o 
   6  -3  15        0.05       -6.71     12.53 o 
  -5  -2  15        1.41        6.36      8.74 o 
  -4  -2  15      132.97      140.44     19.88 o 
  -3  -2  15       38.46       36.26      9.08 o 
  -2  -2  15        7.53       10.98      9.76 o 
  -1  -2  15       31.95       28.59     11.65 o 
   0  -2  15       95.26      120.70     11.56 o 
   1  -2  15       39.49       30.11      8.50 o 
   2  -2  15      162.18      160.36     20.32 o 
   3  -2  15      165.35      195.79     23.24 o 
   4  -2  15       39.80       68.09     16.94 o 
   5  -2  15        3.77        6.71     11.72 o 
   6  -2  15       13.50        7.86     14.09 o 
  -5  -1  15       34.01       41.14     13.68 o 
  -4  -1  15      133.49      166.66     19.95 o 
  -3  -1  15        5.08        9.59      6.67 o 
  -2  -1  15      210.97      192.88     20.80 o 
  -1  -1  15       13.57       12.74     10.03 o 
   0  -1  15        3.82       15.30      6.34 o 
   1  -1  15      104.51      136.33     11.63 o 
   2  -1  15      305.55      356.27     47.22 o 
   3  -1  15       48.55       55.15     14.77 o 
   4  -1  15      379.41      359.67     30.49 o 
   5  -1  15        8.59       -5.08     11.04 o 
   6  -1  15       15.18        2.24     12.47 o 
  -5   0  15        9.36       11.27     10.16 o 
  -4   0  15      137.45      128.74     13.50 o 
  -3   0  15       55.35       58.61     10.47 o 
  -2   0  15       39.67       29.67     11.72 o 
  -1   0  15      590.15      619.68     32.59 o 
   0   0  15       60.05       46.93      8.29 o 
   1   0  15       57.14       58.66     10.50 o 
   2   0  15      183.95      186.29     13.39 o 
   3   0  15       52.37       45.51      9.00 o 
   4   0  15      239.43      207.92     24.59 o 
   5   0  15       59.43       52.77     16.33 o 
   6   0  15        2.09        0.07     12.33 o 
  -6   1  15       66.26       52.62     12.53 o 
  -5   1  15        1.14        3.84      8.02 o 
  -4   1  15      114.13       92.80     11.83 o 
  -3   1  15      152.66      145.83     12.74 o 
  -2   1  15      202.76      186.78     21.07 o 
  -1   1  15      290.62      377.21     25.88 o 
   0   1  15      523.63      538.01     22.39 o 
   1   1  15      196.69      195.26     13.40 o 
   2   1  15        3.79        5.34      5.89 o 
   3   1  15      443.49      444.38     19.56 o 
   4   1  15      317.53      299.44     27.84 o 
   5   1  15       86.09      109.68     19.92 o 
   6   1  15       13.00       -0.47     11.65 o 
  -6   2  15       40.54       40.35     11.21 o 
  -5   2  15      274.43      290.95     19.09 o 
  -4   2  15       22.41       11.86      8.22 o 
  -3   2  15      274.26      275.43     15.84 o 
  -2   2  15      554.10      580.05     32.86 o 
  -1   2  15      215.73      221.33     20.80 o 
   0   2  15       21.85       29.94      7.47 o 
   1   2  15     2072.61     2007.21     41.86 o 
   2   2  15      594.92      552.53     21.40 o 
   3   2  15      267.06      299.27     20.26 o 
   4   2  15        3.19        2.05      6.46 o 
   5   2  15      198.18      169.71     23.03 o 
   6   2  15       21.95       26.22     14.57 o 
  -6   3  15      167.99      132.93     33.50 o 
  -5   3  15        1.40       -2.30      7.22 o 
  -4   3  15      873.62      896.33     28.37 o 
  -3   3  15      732.40      680.86     37.60 o 
  -2   3  15      314.51      315.90     24.66 o 
  -1   3  15     2230.10     2242.22     64.83 o 
   0   3  15       56.50       66.18      8.74 o 
   1   3  15      845.94      801.09     38.82 o 
   2   3  15       69.83       99.66     10.46 o 
   3   3  15       24.40       22.41      7.18 o 
   4   3  15      112.02      121.48     12.06 o 
   5   3  15        2.58        4.73      6.61 o 
   6   3  15      146.00      139.36     22.90 o 
  -6   4  15      118.54      106.03     31.57 o 
  -5   4  15       69.94       76.98     11.80 o 
  -4   4  15        0.61       -2.98      7.22 o 
  -3   4  15       26.58       39.84     13.14 o 
  -2   4  15        1.09       -0.95      7.32 o 
  -1   4  15      132.27      131.50     16.73 o 
   0   4  15       64.66       63.89      8.45 o 
   1   4  15      163.85      150.34     12.30 o 
   2   4  15       88.41       87.40      9.96 o 
   3   4  15       32.48       28.18      7.59 o 
   4   4  15       26.10       11.05      6.89 o 
   5   4  15       24.39       20.11      7.90 o 
   6   4  15        1.59       -6.84      9.15 o 
  -6   5  15        3.73       10.00      9.72 o 
  -5   5  15       43.27       33.61      7.53 o 
  -4   5  15       98.23      111.83     12.00 o 
  -3   5  15       51.41       48.64     13.28 o 
  -2   5  15      121.58       96.54     15.51 o 
  -1   5  15       99.80       81.64     14.02 o 
   0   5  15       66.10       52.46      8.12 o 
   1   5  15       56.04       34.01     11.45 o 
   2   5  15       93.26       83.40     13.35 o 
   3   5  15        1.84       -3.18      7.86 o 
   4   5  15        5.24       10.98      9.21 o 
   5   5  15        0.84       -7.18      7.52 o 
   6   5  15        3.46       -1.81      6.98 o 
  -6   6  15        8.65       17.19      9.59 o 
  -5   6  15        3.43        3.43      7.40 o 
  -4   6  15      321.79      304.41     17.10 o 
  -3   6  15       18.33       27.84     12.33 o 
  -2   6  15        1.11        3.79      8.94 o 
  -1   6  15       71.31       79.47     14.63 o 
   0   6  15       13.68       16.60     10.57 o 
   1   6  15      101.92       80.08     13.68 o 
   2   6  15       31.42       42.88     12.19 o 
   3   6  15       28.90        9.55      9.62 o 
   4   6  15       77.72      100.27     15.31 o 
   5   6  15      296.84      273.97     23.10 o 
   6   6  15        0.55       -6.10      8.40 o 
  -5   7  15       42.35       43.09      9.83 o 
  -4   7  15      155.13      163.13     13.85 o 
  -3   7  15      196.83      184.61     20.87 o 
  -2   7  15        9.43        4.74      9.82 o 
  -1   7  15       68.72       81.77     14.70 o 
   0   7  15       62.66       69.98     13.89 o 
   1   7  15      198.77      225.94     20.87 o 
   2   7  15       80.45       90.71     14.70 o 
   3   7  15        1.41       -1.56      7.52 o 
   4   7  15       28.34       22.76     10.84 o 
   5   7  15      192.18      171.81     19.65 o 
   6   7  15        0.68       -5.01      9.76 o 
  -5   8  15       74.97       74.75     14.13 o 
  -4   8  15       96.35      106.97     18.56 o 
  -3   8  15      353.43      331.55     26.76 o 
  -2   8  15       36.03       49.32     13.28 o 
  -1   8  15       47.51       44.37     12.74 o 
   0   8  15      318.52      313.13     24.39 o 
   1   8  15      488.94      448.42     27.78 o 
   2   8  15        0.04       -0.61      8.33 o 
   3   8  15        2.37       -2.85      7.66 o 
   4   8  15      170.63      132.45     18.16 o 
   5   8  15      223.40      207.64     21.48 o 
   6   8  15      116.25      135.97     19.92 o 
  -5   9  15       11.62       -4.48      7.47 o 
  -4   9  15      125.47       98.17     18.09 o 
  -3   9  15      104.52       96.07     17.07 o 
  -2   9  15       84.29       75.74     15.51 o 
   0   9  15      157.13      127.57     17.07 o 
   1   9  15       11.76        3.39      8.67 o 
   2   9  15      211.09      157.65     18.49 o 
   3   9  15      151.65      143.76     18.70 o 
   4   9  15      112.23      119.10     17.41 o 
   5   9  15      286.05      315.77     26.49 o 
   6   9  15        2.74        2.24     11.72 o 
  -5  10  15        2.61       -1.65      8.23 o 
  -4  10  15        1.50       16.19     12.19 o 
  -3  10  15      157.13      232.30     23.44 o 
  -2  10  15      198.40      214.69     22.63 o 
  -1  10  15        1.37       -4.95      8.13 o 
   0  10  15      270.74      260.55     23.03 o 
   1  10  15      215.64      219.03     21.27 o 
   2  10  15       54.41       46.41     12.80 o 
   3  10  15      136.14      173.30     20.32 o 
   4  10  15        3.32       -0.88      9.21 o 
   5  10  15       93.62       89.36     18.16 o 
   6  10  15       58.73       38.28     15.79 o 
  -4  11  15       29.62       58.19     16.12 o 
  -3  11  15       15.76       33.53     13.68 o 
  -2  11  15       23.03       19.85     11.45 o 
  -1  11  15       14.62        6.98     11.45 o 
   0  11  15      192.06      185.29     21.00 o 
   1  11  15      131.13      100.54     16.33 o 
   2  11  15       38.50       23.91     10.84 o 
   3  11  15        0.77       -7.72      8.33 o 
   4  11  15      117.55       79.40     16.94 o 
   5  11  15       63.39      101.28     19.38 o 
  -4  12  15        1.95       10.84     12.13 o 
  -3  12  15       87.15      101.89     18.22 o 
  -2  12  15        1.08       22.22     12.80 o 
  -1  12  15       58.93       41.94     14.43 o 
   0  12  15       22.97        6.77     10.09 o 
   1  12  15        0.63       -5.01      9.96 o 
   2  12  15        1.07       -0.75      8.60 o 
   3  12  15       84.58       96.88     17.41 o 
   4  12  15       49.15       85.16     17.95 o 
   5  12  15       20.94       46.47     15.85 o 
  -4  13  15        6.72       15.92     11.99 o 
  -3  13  15       38.93       45.39     14.29 o 
  -2  13  15        4.22       -5.76      9.01 o 
  -1  13  15      322.04      338.33     28.39 o 
   0  13  15      190.91      245.72     24.73 o 
   1  13  15      101.42      118.15     18.70 o 
   2  13  15       47.79       38.95     13.35 o 
   3  13  15       27.64       21.27     11.52 o 
   4  13  15       76.85       86.58     18.02 o 
   5  13  15      110.75      124.04     22.09 o 
  -3  14  15       49.08       42.27     15.24 o 
  -2  14  15       35.26       60.70     16.60 o 
  -1  14  15       13.77        9.55     12.26 o 
   0  14  15      210.42      248.36     25.34 o 
   1  14  15       14.69       30.55     13.96 o 
   2  14  15      184.10      192.20     22.90 o 
   3  14  15      143.12      121.54     20.46 o 
   4  14  15      147.17      206.15     25.13 o 
  -2  15  15        4.90       10.50     12.67 o 
  -1  15  15       85.22      122.15     20.05 o 
   0  15  15       30.82       61.65     16.46 o 
   1  15  15      112.00       74.12     16.60 o 
   2  15  15        1.72       -8.06     10.03 o 
   3  15  15       75.38       41.19     15.58 o 
  -1  16  15        1.55      -12.40     10.57 o 
   0  16  15       17.43       21.20     14.16 o 
   1  16  15       54.29       59.55     16.33 o 
   2  16  15       37.99       45.19     16.06 o 
   0  -8  16      208.50      212.52     28.52 o 
   1  -8  16       52.40       49.46     19.04 o 
   2  -8  16       30.62       -1.83     14.84 o 
   0  -7  16       27.51       30.55     16.67 o 
   1  -7  16       20.94       21.41     15.85 o 
   2  -7  16       98.75       73.44     19.99 o 
   3  -7  16        1.02        0.68     14.90 o 
  -3  -6  16       35.38       26.15     14.23 o 
  -2  -6  16        9.89       15.04     11.92 o 
   0  -6  16       38.03       49.39     16.94 o 
   1  -6  16       52.27       27.37     14.36 o 
   2  -6  16       97.38      112.32     21.54 o 
   3  -6  16       33.20       35.77     16.67 o 
   4  -6  16       69.22       62.33     19.44 o 
  -4  -5  16      109.17      122.69     20.26 o 
  -3  -5  16        5.23       27.71     13.68 o 
  -2  -5  16        0.28        4.61     10.57 o 
  -1  -5  16       75.09       66.80     15.45 o 
   0  -5  16       40.25       52.57     15.72 o 
   1  -5  16       38.78       20.32     13.82 o 
   2  -5  16      389.10      462.24     35.16 o 
   3  -5  16        0.53       -6.50     10.98 o 
   4  -5  16       15.45       14.50     13.01 o 
  -4  -4  16       11.63       14.64      9.92 o 
  -3  -4  16      324.15      368.07     32.38 o 
  -2  -4  16      434.86      390.09     30.49 o 
  -1  -4  16       43.54       49.18     14.02 o 
   0  -4  16      672.50      706.98     26.62 o 
   1  -4  16      682.60      718.66     40.17 o 
   2  -4  16        0.70       -1.76     10.50 o 
   3  -4  16       69.10       87.05     19.51 o 
   4  -4  16       30.08       29.67     15.58 o 
   5  -4  16       69.87       50.67     18.90 o 
  -4  -3  16      752.30      727.51     70.76 o 
  -3  -3  16       14.92       19.78     12.26 o 
  -2  -3  16      208.71      221.94     24.19 o 
  -1  -3  16      594.60      656.67     36.11 o 
   0  -3  16      155.72      135.60     12.93 o 
   1  -3  16        4.08       13.28     11.04 o 
   2  -3  16      163.90      146.94     21.00 o 
   3  -3  16        2.15       -1.83      9.28 o 
   4  -3  16      149.41      164.35     24.39 o 
   5  -3  16       15.59       25.13     15.92 o 
  -5  -2  16       14.85       11.41      9.46 o 
  -4  -2  16       37.28       24.82     11.14 o 
  -3  -2  16      496.44      508.03     35.43 o 
  -2  -2  16      505.95      555.86     34.96 o 
  -1  -2  16       24.41       28.93     11.92 o 
   0  -2  16     1265.78     1343.73     35.14 o 
   1  -2  16       20.66       34.26     14.06 o 
   2  -2  16       18.59       17.82     12.19 o 
   3  -2  16       14.87       13.35     12.40 o 
   4  -2  16       41.03       69.24     18.16 o 
   5  -2  16       43.89       22.49     14.50 o 
  -5  -1  16       98.63      112.82     16.53 o 
  -4  -1  16      509.99      565.27     24.56 o 
  -3  -1  16       16.18       25.13     13.14 o 
  -2  -1  16      152.89      185.08     21.27 o 
  -1  -1  16       45.11       59.01     14.23 o 
   0  -1  16      656.63      717.49     30.93 o 
   1  -1  16        1.41        4.59      6.05 o 
   2  -1  16       34.95       43.88      8.58 o 
   3  -1  16       37.76       45.46     14.97 o 
   4  -1  16      120.02      140.71     21.54 o 
   5  -1  16       20.61       12.33     13.75 o 
   6  -1  16        0.14        1.90     13.08 o 
  -5   0  16       15.46       11.73      9.76 o 
  -4   0  16       72.25       80.44     12.27 o 
  -3   0  16      219.85      242.81     25.54 o 
  -2   0  16       25.01       22.63     11.65 o 
  -1   0  16        0.47       -0.20      9.08 o 
   0   0  16     1132.17     1156.12     31.59 o 
   1   0  16       92.27       96.24     13.72 o 
   2   0  16       87.80       89.40     27.95 o 
   3   0  16       53.40       57.79     15.92 o 
   4   0  16      103.79      128.92     21.68 o 
   5   0  16        0.64       -3.79     10.77 o 
   6   0  16       11.96       18.70     13.75 o 
  -5   1  16      108.35      132.12     15.30 o 
  -4   1  16      319.51      364.27     20.31 o 
  -3   1  16      180.45      173.03     21.41 o 
  -2   1  16      595.30      661.07     36.31 o 
  -1   1  16        9.19       13.08     10.30 o 
   0   1  16     1477.48     1564.02     36.98 o 
   1   1  16       23.52       24.90      7.37 o 
   2   1  16      348.28      339.14     17.82 o 
   3   1  16       10.07        8.76      7.03 o 
   4   1  16        9.16       17.55     13.28 o 
   5   1  16      294.47      294.56     29.67 o 
   6   1  16       63.02       33.87     15.72 o 
  -5   2  16       35.46       39.21     10.95 o 
  -4   2  16       46.84       46.75     14.43 o 
  -3   2  16      847.61      837.42     43.02 o 
  -2   2  16      116.38      116.46     17.34 o 
  -1   2  16       11.22       24.05     10.70 o 
   0   2  16     1097.92     1067.58     29.46 o 
   1   2  16      520.93      554.47     21.72 o 
   2   2  16      400.49      374.47     18.29 o 
   3   2  16     1098.86     1072.02     50.30 o 
   4   2  16      160.86      150.19     13.37 o 
   5   2  16       51.96       35.70     15.04 o 
   6   2  16       57.90       63.14     18.43 o 
  -5   3  16        0.12        3.08      8.45 o 
  -4   3  16      253.73      238.33     25.74 o 
  -3   3  16      477.69      533.44     34.48 o 
  -2   3  16      298.55      296.80     25.34 o 
  -1   3  16     2027.70     2068.72     63.48 o 
   0   3  16        7.28       -1.93      5.95 o 
   1   3  16      170.41      163.60     12.86 o 
   2   3  16      725.53      723.14     25.34 o 
   3   3  16       17.25        1.94      6.25 o 
   4   3  16      385.41      375.22     19.88 o 
   5   3  16       42.08       36.18     14.97 o 
   6   3  16       13.94       10.91     12.40 o 
  -5   4  16       81.34      104.96     13.36 o 
  -4   4  16        0.29        1.35      9.28 o 
  -3   4  16     1092.70     1072.57     47.63 o 
  -2   4  16       70.41       44.44     13.48 o 
  -1   4  16      102.14      105.01     16.39 o 
   0   4  16      373.05      396.81     18.49 o 
   1   4  16      237.61      272.53     15.83 o 
   2   4  16       40.70       40.55      8.52 o 
   3   4  16       43.26       26.19      8.07 o 
   4   4  16       33.51       29.07      8.45 o 
   5   4  16       30.50       39.27      9.33 o 
   6   4  16        8.17       19.44     14.16 o 
  -5   5  16       78.22       74.14     11.71 o 
  -4   5  16       83.42      109.95     18.90 o 
  -3   5  16        1.30       -6.23      8.74 o 
  -2   5  16        4.50        3.73      9.15 o 
  -1   5  16      129.86      149.11     18.49 o 
   0   5  16       92.57       70.08      9.49 o 
   1   5  16       64.76       55.46      9.03 o 
   2   5  16      388.69      309.06     23.10 o 
   3   5  16        5.55       11.72      9.28 o 
   4   5  16       13.40       17.75     10.50 o 
   5   5  16        2.77        4.42      6.91 o 
   6   5  16       17.93       12.95      8.36 o 
  -5   6  16       10.84       15.43      8.45 o 
  -4   6  16        0.07       -2.30      9.35 o 
  -3   6  16      468.09      508.85     32.59 o 
  -2   6  16       16.91        4.13      8.87 o 
  -1   6  16        0.09       -6.16      6.98 o 
   0   6  16        1.80        0.00      8.60 o 
   1   6  16       10.94       16.73      9.76 o 
   2   6  16      155.00      131.02     16.60 o 
   3   6  16        0.76        7.72      8.47 o 
   4   6  16        2.43       -3.79      8.47 o 
   5   6  16       28.65       25.95     12.13 o 
   6   6  16        0.93       -5.56      9.82 o 
  -5   7  16       32.65       32.99     15.85 o 
  -4   7  16       73.11      100.88     19.58 o 
  -3   7  16        2.06       -0.88      9.76 o 
  -2   7  16      388.86      303.51     25.41 o 
  -1   7  16       13.43       21.00     11.18 o 
   0   7  16      128.39      130.82     17.48 o 
   1   7  16       82.58      104.06     16.39 o 
   2   7  16        0.92       -0.20      7.99 o 
   3   7  16       63.77       57.11     13.62 o 
   4   7  16       21.62       25.13     11.92 o 
   5   7  16        4.20        7.32      9.48 o 
   6   7  16       17.65       32.45     13.62 o 
  -5   8  16       71.41      106.97     20.73 o 
  -4   8  16       35.83       31.77     13.82 o 
  -3   8  16      183.84      180.88     21.54 o 
  -2   8  16        0.81        3.79      8.67 o 
  -1   8  16        3.27        3.12      8.81 o 
   0   8  16       45.12       47.02     13.62 o 
   1   8  16      122.70      143.96     18.16 o 
   2   8  16      127.85      107.79     16.26 o 
   3   8  16      446.81      399.17     27.17 o 
   4   8  16      115.41      127.64     18.22 o 
   5   8  16       16.11        6.44     10.64 o 
   6   8  16       20.86       25.47     13.35 o 
  -5   9  16        3.39        7.93     11.25 o 
  -4   9  16      162.79      154.73     21.61 o 
  -3   9  16      101.29      123.23     18.83 o 
  -2   9  16       22.65       17.28     11.18 o 
  -1   9  16      211.15      212.18     22.36 o 
   0   9  16      233.04      246.12     23.10 o 
   1   9  16      194.34      156.29     18.77 o 
   2   9  16      186.52      192.60     20.60 o 
   3   9  16       41.04       44.44     13.41 o 
   4   9  16       23.49       26.90     13.28 o 
   5   9  16       19.85       18.36     12.80 o 
  -4  10  16       26.47       24.93     12.47 o 
  -3  10  16      169.99      194.70     22.70 o 
  -2  10  16      288.74      299.98     26.08 o 
  -1  10  16       47.66       35.16     13.55 o 
   0  10  16      696.10      685.80     37.53 o 
   1  10  16      182.28      206.76     21.41 o 
   2  10  16       91.88       99.45     17.07 o 
   3  10  16      329.23      336.57     26.62 o 
   4  10  16       71.96       82.52     17.14 o 
   5  10  16      135.55      134.61     20.39 o 
  -4  11  16      161.15      144.57     21.54 o 
  -3  11  16       61.52       53.25     15.79 o 
  -2  11  16      100.11      105.41     18.77 o 
  -1  11  16       38.09       34.62     13.41 o 
   0  11  16        6.89       15.18     10.91 o 
   1  11  16      103.96       84.82     16.12 o 
   2  11  16        8.78        2.85     10.30 o 
   3  11  16       36.34       42.82     14.57 o 
   4  11  16       16.55        1.83      9.55 o 
   5  11  16       93.51      129.26     20.93 o 
  -4  12  16        9.64        7.59     12.06 o 
  -3  12  16      133.47      170.38     22.56 o 
  -2  12  16       14.28       19.85     13.82 o 
  -1  12  16       10.67       17.48     12.06 o 
   0  12  16       69.47       64.43     15.24 o 
   1  12  16       11.87       17.61     11.99 o 
   2  12  16       57.57       26.29     13.21 o 
   3  12  16        4.21        6.84     11.18 o 
   4  12  16        4.71       -6.57      9.35 o 
   5  12  16       21.74       27.03     15.18 o 
  -3  13  16       31.87       32.38     15.04 o 
  -2  13  16        1.86        6.84     12.47 o 
  -1  13  16        1.18       10.64     10.91 o 
   0  13  16        0.87       -7.52     10.16 o 
   1  13  16        6.49        1.42      9.48 o 
   2  13  16        0.63       -6.98      9.35 o 
   3  13  16      118.20      117.20     20.39 o 
   4  13  16       43.63       19.65     14.57 o 
  -3  14  16       86.36      103.99     19.92 o 
  -2  14  16       54.43       61.72     17.61 o 
  -1  14  16        0.40       -1.29     10.70 o 
   0  14  16       35.14       36.65     15.24 o 
   1  14  16       75.13      101.82     18.90 o 
   2  14  16       50.67       55.15     15.99 o 
   3  14  16      431.66      463.52     33.74 o 
  -2  15  16        3.00        5.01     12.67 o 
  -1  15  16       30.86       43.22     15.72 o 
   0  15  16        0.24       -6.91     11.65 o 
   1  15  16        1.24        4.54     13.01 o 
   2  15  16        0.73       -7.93      9.96 o 
   3  15  16        0.09       -1.83     12.67 o 
   0  16  16        0.37        3.18     12.80 o 
   1  16  16       31.56       48.78     16.94 o 
   0  -7  17        9.58       12.26     16.06 o 
   1  -7  17       13.54        5.28     15.65 o 
   2  -7  17        0.34       -6.50     13.82 o 
  -2  -6  17        3.68       14.16     13.96 o 
   0  -6  17       66.21       61.65     18.70 o 
   1  -6  17       24.29       37.13     16.53 o 
   2  -6  17        7.57        3.93     13.62 o 
   3  -6  17       24.30       23.17     16.94 o 
  -3  -5  17       86.93       63.28     18.97 o 
  -2  -5  17       12.96       15.79     13.01 o 
   0  -5  17       14.11       21.00     13.96 o 
   1  -5  17       49.94       50.34     17.21 o 
   2  -5  17       72.63       83.87     18.97 o 
   3  -5  17       13.51       11.65     14.02 o 
  -3  -4  17      143.54      155.34     23.85 o 
  -2  -4  17      103.29      123.23     20.80 o 
  -1  -4  17        4.55       10.77     11.31 o 
   0  -4  17      676.62      682.21     38.89 o 
   1  -4  17       43.74       29.94     14.09 o 
   2  -4  17       65.12       53.38     17.41 o 
   3  -4  17      166.23      189.83     25.68 o 
   4  -4  17      207.27      151.48     24.12 o 
  -4  -3  17      126.10      168.55     25.41 o 
  -3  -3  17      112.66      163.74     23.85 o 
  -2  -3  17       39.01       42.27     14.97 o 
  -1  -3  17      413.24      449.30     31.98 o 
   0  -3  17       30.34       38.02      9.19 o 
   1  -3  17      336.03      401.67     31.64 o 
   2  -3  17      494.84      477.68     34.62 o 
   3  -3  17       67.01       83.06     19.24 o 
   4  -3  17        8.31        4.27     11.92 o 
  -4  -2  17        1.31       -8.40     11.38 o 
  -3  -2  17      276.94      281.62     28.39 o 
  -2  -2  17        2.33       -3.46     10.16 o 
  -1  -2  17       26.88       11.25     10.16 o 
   0  -2  17      396.61      416.60     31.81 o 
   1  -2  17      192.36      203.49     15.00 o 
   2  -2  17       49.75       47.56     15.65 o 
   3  -2  17       35.83        4.88     11.11 o 
   4  -2  17      155.43      257.10     28.45 o 
   5  -2  17        2.80        2.10     12.26 o 
  -4  -1  17      214.16      265.64     29.06 o 
  -3  -1  17        0.52        4.47     10.77 o 
  -2  -1  17      133.26      142.54     20.12 o 
  -1  -1  17        2.17        4.67      9.55 o 
   0  -1  17        8.10        5.82      6.51 o 
   1  -1  17       36.24       32.63      8.44 o 
   2  -1  17      327.61      377.49     29.33 o 
   3  -1  17       26.51       23.58     12.74 o 
   4  -1  17       49.40       46.54     16.53 o 
   5  -1  17        4.53        2.24     11.99 o 
  -4   0  17        6.93       13.35     12.33 o 
  -3   0  17       36.25       62.06     16.80 o 
  -2   0  17      199.51      237.05     24.59 o 
  -1   0  17       31.25       34.89     12.67 o 
   0   0  17      499.95      528.77     21.87 o 
   1   0  17        0.48       -1.06      6.02 o 
   2   0  17      129.65      140.00     12.93 o 
   3   0  17        1.74        4.67     10.37 o 
   4   0  17       34.07       35.23     15.65 o 
   5   0  17        3.27        4.88     11.52 o 
  -5   1  17       42.39       43.22     16.87 o 
  -4   1  17      484.99      467.32     34.96 o 
  -3   1  17       78.55       94.30     17.95 o 
  -2   1  17       13.66       -4.13      9.15 o 
  -1   1  17       70.38       81.09     15.31 o 
   0   1  17       11.55        6.47      6.84 o 
   1   1  17       29.45       33.94      8.47 o 
   2   1  17       27.07       49.39      9.33 o 
   3   1  17       53.99       41.36     20.46 o 
   4   1  17      118.25      103.72     20.26 o 
   5   1  17       74.47       76.08     18.36 o 
  -5   2  17       13.97        4.54     12.80 o 
  -4   2  17       29.24       38.95     14.97 o 
  -3   2  17       33.54       31.57     13.68 o 
  -2   2  17      761.34      763.51     39.70 o 
  -1   2  17       12.75       10.50     11.11 o 
   0   2  17     2884.96     2884.17     54.50 o 
   1   2  17       99.20       93.66     11.31 o 
   2   2  17      193.02      194.42     14.61 o 
   3   2  17      434.88      438.58     21.03 o 
   4   2  17      230.83      186.85     24.46 o 
   5   2  17        3.01       11.72     13.08 o 
  -5   3  17       32.24       44.31     17.00 o 
  -4   3  17      739.78      828.21     45.39 o 
  -3   3  17      324.44      259.20     25.95 o 
  -2   3  17      486.10      449.30     30.76 o 
  -1   3  17      874.99      928.74     41.87 o 
   0   3  17     1204.96     1182.99     46.44 o 
   1   3  17     1752.51     1730.22     40.67 o 
   2   3  17      148.56      125.20     12.43 o 
   3   3  17       77.40       70.18     10.72 o 
   4   3  17      405.08      368.83     20.29 o 
   5   3  17      173.07      143.35     22.97 o 
   6   3  17        3.05       -9.62     10.43 o 
  -5   4  17      121.69      105.48     20.87 o 
  -4   4  17       36.33       71.54     18.09 o 
  -3   4  17      222.15      238.67     24.73 o 
  -2   4  17      383.25      400.11     29.47 o 
  -1   4  17        8.99       10.70      9.76 o 
   0   4  17     1204.89     1143.84     46.07 o 
   1   4  17      405.67      354.06     45.83 o 
   2   4  17        3.26        3.62      7.42 o 
   3   4  17      494.26      473.03     21.95 o 
   4   4  17      372.75      421.87     25.13 o 
   5   4  17       10.68        5.50      9.01 o 
   6   4  17       15.33       28.66     14.36 o 
  -5   5  17      204.76      264.76     28.93 o 
  -4   5  17      237.02      260.76     27.30 o 
  -3   5  17       21.68       37.40     13.48 o 
  -2   5  17     1118.23     1095.13     47.42 o 
  -1   5  17       40.26       60.50     14.16 o 
   0   5  17       90.49       77.43     15.45 o 
   1   5  17       29.02       14.97      6.80 o 
   2   5  17       14.28       25.58      8.03 o 
   3   5  17      143.10      135.47     26.18 o 
   4   5  17        0.51        2.56      6.78 o 
   5   5  17       45.79       23.67      8.64 o 
   6   5  17        8.19        3.79     11.11 o 
  -5   6  17       38.30       61.24     18.56 o 
  -4   6  17      224.05      222.82     25.68 o 
  -3   6  17        8.38        3.66      9.76 o 
  -2   6  17        8.92       30.42     12.53 o 
  -1   6  17       12.99       28.93     10.98 o 
   0   6  17       92.75       97.96     16.67 o 
   1   6  17       48.23       65.24     14.29 o 
   2   6  17        0.05        1.63      8.20 o 
   3   6  17       34.79       44.51     12.26 o 
   4   6  17        2.03       -4.54      8.94 o 
   5   6  17       21.12       25.20     11.79 o 
  -4   7  17        2.23        9.96     12.19 o 
  -3   7  17      178.75      169.50     21.48 o 
  -2   7  17       25.18       26.83     12.06 o 
  -1   7  17      203.79      221.87     22.29 o 
   0   7  17       16.35       -6.50      9.01 o 
   1   7  17       38.51       41.94     13.41 o 
   2   7  17       78.89       91.05     16.12 o 
   3   7  17       12.21        2.03     10.23 o 
   4   7  17      327.21      339.21     26.29 o 
   5   7  17        8.44       10.84     11.38 o 
  -4   8  17       25.43       55.69     16.26 o 
  -3   8  17       40.09       51.62     15.72 o 
  -2   8  17      183.58      193.01     21.68 o 
  -1   8  17        5.76        6.30     10.16 o 
   0   8  17      100.56       96.47     17.07 o 
   1   8  17        0.73       -7.25      7.99 o 
   2   8  17        1.13       -5.35      8.60 o 
   3   8  17      173.79      174.58     20.39 o 
   4   8  17       55.30       51.35     13.96 o 
   5   8  17        0.05        7.38     10.43 o 
  -4   9  17       23.71       31.50     15.38 o 
  -3   9  17      180.47      219.30     24.80 o 
  -2   9  17      129.83       83.46     17.68 o 
  -1   9  17      288.99      290.77     25.68 o 
   0   9  17       11.71       10.23     11.38 o 
   1   9  17      207.21      171.40     20.32 o 
   2   9  17       36.67       27.51     12.40 o 
   3   9  17       68.84       54.06     14.29 o 
   4   9  17       93.37       54.47     15.04 o 
   5   9  17        3.06       23.58     13.41 o 
  -4  10  17       71.82       75.33     17.75 o 
  -3  10  17       63.29       71.68     16.67 o 
  -2  10  17      155.33      134.00     19.71 o 
  -1  10  17        1.52       -5.42      9.42 o 
   0  10  17      226.16      209.27     23.37 o 
   1  10  17      497.23      413.19     29.67 o 
   2  10  17        1.73        0.00      8.94 o 
   3  10  17       64.45       42.95     14.29 o 
   4  10  17       87.84       71.88     17.00 o 
   5  10  17        0.46       -5.35     10.57 o 
  -3  11  17        0.95        5.96     11.92 o 
  -2  11  17       45.13       47.69     16.12 o 
  -1  11  17      213.37      195.45     23.64 o 
   0  11  17      165.02      204.19     22.90 o 
   1  11  17       53.98       44.65     14.23 o 
   2  11  17      108.20      102.84     17.89 o 
   3  11  17       85.07       59.89     15.18 o 
   4  11  17        2.85        9.96     11.92 o 
  -3  12  17       42.54       39.29     15.99 o 
  -2  12  17       39.38       60.09     17.28 o 
  -1  12  17       75.96       71.20     17.21 o 
   0  12  17        1.32       11.58     11.11 o 
   1  12  17       37.73       40.24     14.70 o 
   2  12  17       42.30       33.06     13.01 o 
   3  12  17        1.23        1.02     10.64 o 
   4  12  17        5.44        9.82     12.80 o 
  -3  13  17        0.25      -15.34     10.23 o 
  -2  13  17        4.74       -4.61     12.19 o 
  -1  13  17       36.89       80.14     18.29 o 
   0  13  17       96.15       87.05     18.77 o 
   1  13  17       37.13        6.23     12.33 o 
   2  13  17      186.24      193.28     23.37 o 
   3  13  17        0.09        9.48     11.65 o 
  -2  14  17      131.18      128.85     21.48 o 
  -1  14  17        5.25       19.92     13.48 o 
   0  14  17       45.60       36.31     15.38 o 
   1  14  17       56.17       40.78     15.79 o 
   2  14  17       19.17        4.74     11.79 o 
   3  14  17       31.63       41.46     15.65 o 
  -1  15  17       60.13       67.34     18.29 o 
   0  15  17       73.91       78.93     19.31 o 
   1  15  17       47.93       57.72     16.87 o 
   2  15  17       45.35       66.66     18.43 o 
   0  -6  18       62.73       63.61     19.31 o 
   1  -6  18        9.08       25.68     16.73 o 
   0  -5  18        0.60       -0.88     14.36 o 
   1  -5  18       11.73       18.56     15.51 o 
   2  -5  18        2.77       -2.51     12.40 o 
  -2  -4  18        1.67       -3.86     11.25 o 
  -1  -4  18        1.89       -5.15      9.69 o 
   0  -4  18       71.80       62.60     17.28 o 
   1  -4  18        0.35        9.08     13.48 o 
   2  -4  18       16.99        5.56     12.80 o 
   3  -4  18      146.01      143.83     24.39 o 
  -3  -3  18      167.73      189.22     25.81 o 
  -2  -3  18        0.23       -7.99     10.16 o 
  -1  -3  18       33.84       37.46     14.36 o 
   0  -3  18       47.77       38.82     13.82 o 
   1  -3  18       54.67       49.18     15.92 o 
   2  -3  18       87.22      108.94     20.05 o 
   3  -3  18       40.75       30.08     16.39 o 
   4  -3  18       87.72      112.93     23.24 o 
  -3  -2  18       19.77        5.69     11.31 o 
  -2  -2  18       66.91       72.49     17.75 o 
  -1  -2  18       14.11        4.88     10.43 o 
   0  -2  18      174.84      188.07     21.34 o 
   1  -2  18      152.34      136.17     20.26 o 
   2  -2  18        1.68       -0.34     11.92 o 
   3  -2  18       60.24       38.89     16.26 o 
   4  -2  18      129.54      126.01     23.37 o 
  -3  -1  18       21.08       43.70     15.45 o 
  -2  -1  18       40.49       51.15     16.46 o 
  -1  -1  18      317.10      346.59     28.45 o 
   0  -1  18      126.76      126.55     18.16 o 
   1  -1  18       17.39       20.57      7.99 o 
   2  -1  18      182.92      198.97     23.64 o 
   3  -1  18      133.80      154.73     23.44 o 
   4  -1  18        0.77        3.46     12.26 o 
  -4   0  18       32.72       40.24     16.39 o 
  -3   0  18       33.18       27.91     14.36 o 
  -2   0  18       41.93       56.23     15.79 o 
  -1   0  18        6.52       -0.34      9.48 o 
   0   0  18      218.17      246.73     23.24 o 
   1   0  18       14.49       27.82      8.31 o 
   2   0  18        7.40        9.72      7.19 o 
   3   0  18       75.10       46.07     15.38 o 
   4   0  18       26.36       23.37     14.43 o 
   5   0  18        1.92        8.33     12.19 o 
  -4   1  18      116.15      127.97     22.22 o 
  -3   1  18       12.32       -6.03     10.50 o 
  -2   1  18       86.16       72.69     16.53 o 
  -1   1  18       25.05       10.37     10.57 o 
   0   1  18        3.52        9.15      9.82 o 
   1   1  18        1.36       -0.43      6.21 o 
   2   1  18      484.21      518.56     22.79 o 
   3   1  18       51.40       32.72     14.63 o 
   4   1  18       62.91      109.07     21.34 o 
   5   1  18       14.50       20.32     15.24 o 
  -4   2  18       54.37       45.46     16.26 o 
  -3   2  18       77.82      121.74     19.78 o 
  -2   2  18      105.32      134.48     19.71 o 
  -1   2  18       67.72       66.60     15.31 o 
   0   2  18      237.15      260.76     23.78 o 
   1   2  18        0.49        1.75      6.50 o 
   2   2  18       30.30       22.29     12.70 o 
   3   2  18       12.73        8.60      7.91 o 
   4   2  18       22.46       16.19     12.47 o 
   5   2  18       43.20       38.89     16.46 o 
  -4   3  18      289.28      336.23     30.96 o 
  -3   3  18      126.69       89.43     18.56 o 
  -2   3  18       26.56       14.97     11.72 o 
  -1   3  18      274.26      281.62     25.54 o 
   0   3  18      151.88      138.41     18.63 o 
   1   3  18       39.50       30.78      8.57 o 
   2   3  18      983.05     1012.89     31.90 o 
   3   3  18       15.37       11.68      8.16 o 
   4   3  18      256.19      215.97     16.72 o 
   5   3  18       95.67       65.99     18.49 o 
  -4   4  18       66.59       59.28     16.87 o 
  -3   4  18      141.15      144.64     21.00 o 
  -2   4  18      530.83      574.36     35.43 o 
  -1   4  18       82.43       77.10     16.33 o 
   0   4  18      540.00      506.81     30.96 o 
   1   4  18      614.50      618.83     33.98 o 
   2   4  18       52.58       49.27     10.06 o 
   3   4  18      190.00      250.34     22.39 o 
   4   4  18       95.60      105.42     13.05 o 
   5   4  18        1.72       12.13     13.48 o 
  -4   5  18      514.68      494.48     36.11 o 
  -3   5  18        9.31       16.94     12.06 o 
  -2   5  18       16.78        8.20     10.64 o 
  -1   5  18      354.82      326.47     27.17 o 
   0   5  18      166.24      153.45     19.24 o 
   1   5  18       15.30        9.36      9.96 o 
   2   5  18      131.05      133.75     23.07 o 
   3   5  18      226.50      220.73     16.47 o 
   4   5  18        1.13        0.55      6.98 o 
   5   5  18       65.49       83.77     12.56 o 
  -4   6  18       32.11       29.27     14.36 o 
  -3   6  18        1.20        3.46     11.25 o 
  -2   6  18      288.22      315.63     27.37 o 
  -1   6  18       50.93       36.92     12.94 o 
   0   6  18      357.14      369.49     28.25 o 
   1   6  18      332.41      294.31     17.81 o 
   2   6  18       63.33       38.26      9.05 o 
   3   6  18       16.16       15.90      7.89 o 
   4   6  18        7.01        2.43      6.90 o 
   5   6  18       18.14       14.95      8.69 o 
  -4   7  18      378.90      402.42     33.74 o 
  -3   7  18       28.24       33.53     14.09 o 
  -2   7  18      245.92      223.63     23.91 o 
  -1   7  18      524.72      527.07     33.13 o 
   0   7  18      378.07      419.22     30.62 o 
   1   7  18       61.08       65.17     15.92 o 
   2   7  18       72.14       56.03     14.16 o 
   3   7  18       54.29       51.89     13.96 o 
   4   7  18       53.01       30.55     13.48 o 
   5   7  18        9.40        9.28     11.38 o 
  -4   8  18       49.94       32.11     14.77 o 
  -3   8  18       99.23      122.22     21.07 o 
  -2   8  18      143.22      157.71     21.68 o 
  -1   8  18       87.74       91.32     17.48 o 
   0   8  18      132.48      140.91     19.65 o 
   1   8  18      146.15      113.14     18.49 o 
   2   8  18       43.09       14.63     12.19 o 
   3   8  18       41.60       47.63     14.23 o 
   4   8  18       69.12       66.19     16.39 o 
   5   8  18        8.20        2.44     10.30 o 
  -3   9  18       55.87       64.29     17.07 o 
  -2   9  18      163.56      165.44     22.29 o 
  -1   9  18       23.90       33.81     13.62 o 
   0   9  18       30.46       24.39     13.48 o 
   1   9  18       20.06        9.08     10.98 o 
   2   9  18      143.65      140.10     20.80 o 
   3   9  18        0.43        2.64      9.55 o 
   4   9  18       30.73       34.14     13.82 o 
  -3  10  18        8.08       19.24     12.87 o 
  -2  10  18       61.89       78.04     17.68 o 
  -1  10  18        5.50      -11.04      9.96 o 
   0  10  18       32.12       38.95     14.36 o 
   1  10  18      179.13      180.14     21.81 o 
   2  10  18       36.37       15.31     11.52 o 
   3  10  18      133.00      120.32     19.92 o 
   4  10  18       53.77       61.45     16.94 o 
  -3  11  18       69.06       62.33     17.61 o 
  -2  11  18        3.31       -1.83     10.30 o 
  -1  11  18      101.99       40.44     14.63 o 
   0  11  18        0.21       -4.40      9.76 o 
   1  11  18       18.61       23.51     13.08 o 
   2  11  18      129.84      152.36     20.93 o 
   3  11  18       43.91       53.99     16.94 o 
   4  11  18        7.77        4.54     11.45 o 
  -2  12  18       14.95       24.80     13.21 o 
  -1  12  18        0.15       -8.74     11.18 o 
   0  12  18       73.58       80.82     18.02 o 
   1  12  18      163.55      160.83     22.76 o 
   2  12  18       20.11       23.37     12.60 o 
   3  12  18       32.04       26.96     14.57 o 
  -2  13  18        0.47       -0.81     12.53 o 
  -1  13  18      210.64      271.73     27.51 o 
   0  13  18       31.61       41.46     16.39 o 
   1  13  18        0.86       16.94     13.14 o 
   2  13  18       45.80       78.18     18.70 o 
   3  13  18       37.43       60.90     17.55 o 
  -1  14  18        0.25       11.45     13.21 o 
   0  14  18      134.59      137.19     22.56 o 
   1  14  18       63.47       87.26     19.24 o 
   2  14  18       67.79       42.61     15.85 o 
   1  -4  19       31.21       32.38     15.99 o 
  -2  -3  19        3.35        4.74     11.86 o 
  -1  -3  19       74.22      112.19     20.05 o 
   1  -3  19       77.20       73.44     17.82 o 
   2  -3  19       13.36        2.51     12.87 o 
  -2  -2  19        1.20        0.88     11.11 o 
  -1  -2  19        0.03        9.15     11.11 o 
   0  -2  19        6.19        2.24     10.43 o 
   1  -2  19       11.14       20.53     12.67 o 
   2  -2  19        1.95        5.15     11.99 o 
   3  -2  19      138.59      147.08     24.05 o 
  -3  -1  19       33.87       41.26     16.39 o 
  -2  -1  19       15.35        7.79     11.52 o 
  -1  -1  19        2.94        6.16     10.84 o 
   0  -1  19        3.81       -1.76     10.43 o 
   1  -1  19        1.38        2.81      7.19 o 
   2  -1  19        8.50        7.25     12.40 o 
   3  -1  19       19.99        8.33     13.48 o 
  -3   0  19       19.53        3.25     11.31 o 
  -2   0  19        3.04       -4.67     10.03 o 
  -1   0  19        3.17        8.87     10.77 o 
   0   0  19       90.89      107.31     16.94 o 
   1   0  19      150.53      164.67     14.50 o 
   2   0  19       28.26       50.20     16.19 o 
   3   0  19       20.24       18.77     13.96 o 
   4   0  19      153.30      167.00     25.88 o 
  -3   1  19       43.16       55.08     17.48 o 
  -2   1  19       19.15       15.04     11.25 o 
  -1   1  19       75.83       89.63     16.87 o 
   0   1  19       39.50       27.23     12.13 o 
   1   1  19        1.02        9.46      7.18 o 
   2   1  19        2.48       -0.51     11.11 o 
   3   1  19        2.29        3.39     11.52 o 
   4   1  19        9.43        4.13     12.60 o 
  -3   2  19        3.88       19.51     13.48 o 
  -2   2  19       41.21       40.04     14.77 o 
  -1   2  19        4.54       -3.52      8.40 o 
   0   2  19       18.38       28.05     12.13 o 
   1   2  19      214.40      226.84     16.12 o 
   2   2  19      396.82      346.30     19.80 o 
   3   2  19       87.61      107.43     13.17 o 
   4   2  19      147.96      144.84     23.17 o 
  -3   3  19       28.77       16.94     12.67 o 
  -2   3  19        8.18       -4.20      9.21 o 
  -1   3  19       20.97       37.60     13.48 o 
   0   3  19      100.87      127.84     18.77 o 
   1   3  19       30.59       20.77      8.40 o 
   2   3  19      589.09      557.24     24.49 o 
   3   3  19       35.08       16.21      8.78 o 
   4   3  19       34.60       19.85     14.16 o 
  -3   4  19       19.77       25.00     14.16 o 
  -2   4  19      189.36      227.83     24.32 o 
  -1   4  19        9.01        7.93     10.43 o 
   0   4  19      325.34      331.42     26.83 o 
   1   4  19      112.94      130.28     13.19 o 
   2   4  19       55.55       55.44     10.29 o 
   3   4  19      325.66      339.20     26.18 o 
   4   4  19      135.25      146.70     43.80 o 
  -3   5  19        6.19       -0.27     11.38 o 
  -2   5  19        0.12       -2.30      9.89 o 
  -1   5  19       10.39       24.19     12.60 o 
   0   5  19        0.58       19.71     11.04 o 
   1   5  19        0.40        7.42      7.49 o 
   2   5  19      244.60      255.42     17.48 o 
   3   5  19       43.59       41.76     11.38 o 
   4   5  19        0.26        3.04      8.38 o 
  -3   6  19      156.76      177.77     23.85 o 
  -2   6  19       24.47       30.89     13.68 o 
  -1   6  19       42.36       58.80     15.38 o 
   0   6  19      314.39      352.28     28.39 o 
   1   6  19       17.10       27.43      8.89 o 
   2   6  19        4.89       -0.94      6.94 o 
   3   6  19       49.24       45.21     10.33 o 
   4   6  19       56.24       60.80     11.69 o 
  -3   7  19       90.52      103.38     19.58 o 
  -2   7  19        3.05       -0.68      9.96 o 
  -1   7  19       21.11       27.10     12.94 o 
   0   7  19       35.87       39.50     14.43 o 
   1   7  19       13.52        4.81      7.09 o 
   2   7  19       32.29       36.52     12.80 o 
   3   7  19        4.28        0.77      7.52 o 
   4   7  19        0.80        5.56      7.47 o 
  -3   8  19      164.90      180.00     24.25 o 
  -2   8  19       62.89       64.56     16.46 o 
  -1   8  19       33.05       21.75     12.33 o 
   0   8  19      276.44      235.15     24.86 o 
   1   8  19      328.56      347.00     29.61 o 
   2   8  19        4.47       20.26     12.06 o 
   3   8  19       37.56       25.74     12.87 o 
   4   8  19       49.30       55.62     15.85 o 
  -3   9  19       32.64       31.84     15.58 o 
  -2   9  19        9.02        7.38     11.18 o 
  -1   9  19      121.70      149.92     21.75 o 
   0   9  19      239.27      272.88     26.76 o 
   1   9  19        0.40        4.95      9.82 o 
   2   9  19       80.89       84.68     17.82 o 
   3   9  19        1.40        8.74     12.13 o 
   4   9  19      110.45      158.32     22.02 o 
  -2  10  19      161.33      169.16     23.17 o 
  -1  10  19       30.56       17.48     13.01 o 
   0  10  19      147.38      161.37     22.49 o 
   1  10  19       64.66       48.78     16.06 o 
   2  10  19       31.74       30.08     14.09 o 
   3  10  19      146.64      163.61     21.95 o 
  -2  11  19        3.79       19.65     12.47 o 
  -1  11  19        9.84       -6.16     10.30 o 
   0  11  19       35.71       16.94     12.80 o 
   1  11  19       28.60       11.58     11.52 o 
   2  11  19        5.18        6.84     11.45 o 
   3  11  19        5.19        5.15     12.87 o 
  -1  12  19        3.43        2.37     11.79 o 
   0  12  19       30.10       17.61     14.02 o 
   1  12  19       32.33       62.53     17.34 o 
   2  12  19       15.01        4.13     10.91 o 
   0  13  19       31.67       14.16     15.51 o 
   1  13  19       23.59       25.34     15.18 o 
   1  -2  20       12.20       24.05     14.70 o 
  -1  -1  20        2.51       18.16     11.92 o 
   0  -1  20        1.98        4.67     10.98 o 
   1  -1  20       32.87       21.68     13.96 o 
   2  -1  20        9.30       11.38     13.41 o 
  -2   0  20       10.31       16.87     13.08 o 
  -1   0  20        1.17       -3.05     10.23 o 
   0   0  20        1.97        0.34      9.21 o 
   1   0  20       35.35       23.98      9.54 o 
   2   0  20        4.04        9.08     13.01 o 
   3   0  20       16.48       36.85     16.06 o 
  -2   1  20        0.66       -2.71     10.57 o 
  -1   1  20       48.42       64.09     17.00 o 
   0   1  20       26.97       22.63     12.33 o 
   1   1  20       39.91       37.13      9.68 o 
   2   1  20        0.93       -7.45     11.18 o 
   3   1  20        0.15       -5.49     10.91 o 
  -2   2  20        7.59       14.57     11.86 o 
  -1   2  20       14.13       11.11     11.52 o 
   0   2  20      124.53      167.06     21.41 o 
   1   2  20       35.25       37.30      9.80 o 
   2   2  20        0.53       -5.32      8.10 o 
   3   2  20        0.86        3.73     11.52 o 
  -2   3  20        0.29        2.98     10.43 o 
  -1   3  20      131.20      118.69     19.71 o 
   0   3  20        0.53        2.24     10.37 o 
   1   3  20       54.67       33.87     13.75 o 
   2   3  20        7.11        4.95      7.74 o 
   3   3  20        3.80        6.06      8.60 o 
  -3   4  20       12.27       23.91     14.50 o 
  -2   4  20        8.48       14.57     12.33 o 
  -1   4  20        4.19        2.71     10.37 o 
   0   4  20      189.78      205.48     23.58 o 
   1   4  20        8.97       -0.20      9.15 o 
   2   4  20       48.60       33.42     12.43 o 
   3   4  20        0.55        0.68      7.40 o 
   4   4  20      257.55      244.84     28.39 o 
  -3   5  20       70.74       59.14     18.09 o 
  -2   5  20       10.92        5.01     10.84 o 
  -1   5  20       32.90       46.75     14.84 o 
   0   5  20       70.00       50.88     15.38 o 
   1   5  20       39.91       38.55     13.35 o 
   2   5  20       34.04       20.32      8.72 o 
   3   5  20       23.89       18.39      9.01 o 
   4   5  20       73.44       93.04     15.41 o 
  -2   6  20       24.19       25.00     13.41 o 
  -1   6  20        0.27        2.91     10.37 o 
   0   6  20       28.39       31.16     12.47 o 
   1   6  20       50.01       84.28     17.61 o 
   2   6  20       35.42       16.09     11.86 o 
   3   6  20        7.02        2.90      7.44 o 
  -2   7  20        2.19       -0.27      9.55 o 
  -1   7  20        5.01       10.37     11.52 o 
   0   7  20       11.28       20.93     12.26 o 
   1   7  20       62.53       68.42     17.07 o 
   2   7  20      176.63      193.37     16.45 o 
   3   7  20       18.37       17.27      9.00 o 
  -2   8  20       49.53       62.80     16.94 o 
  -1   8  20        6.57       -1.02      9.89 o 
   0   8  20      119.86      124.65     20.26 o 
   1   8  20       96.39       99.05     18.77 o 
   2   8  20       18.54        1.49     11.25 o 
   3   8  20       65.21       84.07     18.43 o 
  -2   9  20       36.94       63.55     17.21 o 
  -1   9  20      150.72      174.18     22.90 o 
   0   9  20       13.25       15.85     13.21 o 
   1   9  20       65.71       78.52     18.77 o 
   2   9  20      107.91      122.69     20.60 o 
   3   9  20       72.27       67.07     17.48 o 
  -1  10  20       20.28       22.15     13.28 o 
   0  10  20      407.71      384.13     32.59 o 
   1  10  20       40.30       51.49     16.33 o 
   2  10  20        0.17       -8.47     10.23 o 
  -1  11  20       15.43        6.84     13.41 o 
   0  11  20       19.18        9.35     12.33 o 
   1  11  20       58.29       58.87     17.61 o 
   2  11  20        6.48        9.28     13.48 o 
   0   1  21        2.40        5.56     10.03 o 
   1   1  21       44.83       67.14     16.53 o 
  -1   2  21        3.62        9.69     12.60 o 
   0   2  21       50.27       30.49     14.02 o 
   1   2  21       23.32       31.98     13.35 o 
   2   2  21        2.01       -4.36      7.21 o 
  -1   3  21       12.79        7.05     10.64 o 
   0   3  21        4.28        9.35     10.70 o 
   1   3  21       14.61        1.56     10.43 o 
   2   3  21        0.42        2.66      7.73 o 
  -1   4  21        1.49       -2.91     10.64 o 
   0   4  21        2.41       11.18     11.45 o 
   1   4  21        4.43       14.97     10.91 o 
   2   4  21        0.57        2.81      7.54 o 
  -1   5  21        2.64        7.38     11.38 o 
   0   5  21       29.59       35.36     14.29 o 
   1   5  21        4.47       -3.18     10.37 o 
   2   5  21       20.21       25.23      9.69 o 
  -1   6  21        0.85        4.95     11.92 o 
   0   6  21       55.83       64.70     16.26 o 
   1   6  21        6.11       -7.99     10.37 o 
   2   6  21       12.90       13.36      9.12 o 
  -1   7  21       69.62       73.44     17.55 o 
   0   7  21       18.47       32.52     14.02 o 
   1   7  21        3.10       -6.23     10.23 o 
   2   7  21       29.92       27.38     10.98 o 
  -1   8  21        0.20        5.08     11.99 o 
   0   8  21       47.31       44.44     15.85 o 
   1   8  21        1.74       -8.81      9.48 o 
   2   8  21       31.77       27.51     10.20 o 
   0   9  21       13.85       -5.22     11.45 o 
   1   9  21        0.50        1.56     10.98 o 
                                                 
